# Supplementary material for: Organic Acids Improve Growth Performance with Potential Regulation of Redox Homeostasis, Immunity, and Microflora in Intestines of Weaned Piglets
Source: Antioxidants (Basel). 2021 Oct 22;10(11):1665. doi: 10.3390/antiox10111665 (PMC8615128; doi:10.3390/antiox10111665)
Supplement: Supplementary file 1 [file antioxidants-10-01665-s001.zip]

Archive with 4 entries (4 files):
- Supplements/Supplemental file S1.xls
- Supplements/Supplemental File S2.xls
- Supplements/Supplemental File S3.xls
- Supplements/Supplemental Tables.pdf
