# Supplementary material for: Organic Acids Improve Growth Performance with Potential Regulation of Redox Homeostasis, Immunity, and Microflora in Intestines of Weaned Piglets
Source: Antioxidants (Basel). 2021 Oct 22;10(11):1665. doi: 10.3390/antiox10111665 (PMC8615128; doi:10.3390/antiox10111665)
Supplement: Supplementary file 1 [file antioxidants-10-01665-s001.zip › Supplements/Supplemental file S1.xls]

## Sheet: amplicon sequence variants
Supplemental file S1. amplicon sequence variants
	phase I			phase II
#ID	Control	OA1	OA2	Control	OA1	OA2	taxonomy
ASV_9400	369	2513.33	755.333	227.167	418.333	267.333	d__Bacteria; p__Proteobacteria; c__Betaproteobacteria; o__Tremblayales; f__unidentified_Tremblayales; g__unidentified_Tremblayales; s__unidentified_Tremblayales
ASV_64313	0	1261.33	9.16667	0	0	0	d__Bacteria; p__Proteobacteria; c__Betaproteobacteria; o__Tremblayales; f__unidentified_Tremblayales; g__unidentified_Tremblayales; s__unidentified_Tremblayales
ASV_59660	0	978.5	5.33333	0	0	0	d__Bacteria; p__Proteobacteria; c__Betaproteobacteria; o__Tremblayales; f__unidentified_Tremblayales; g__unidentified_Tremblayales; s__unidentified_Tremblayales
ASV_67439	170.833	945.167	252.167	47.1667	143.667	55.8333	d__Bacteria; p__Firmicutes; c__Clostridia; o__Clostridiales; f__Ruminococcaceae; g__Faecalibacterium; s__Faecalibacterium_prausnitzii
ASV_71894	34.6667	992.833	153.833	8	190.167	37.3333	d__Bacteria; p__Bacteroidetes; c__Bacteroidia; o__Bacteroidales; f__Prevotellaceae; g__Prevotella; s__unidentified_Prevotella
ASV_47529	322.5	492.5	3.33333	0	27	35.8333	d__Bacteria; p__Firmicutes; c__Clostridia; o__Clostridiales; f__Lachnospiraceae; g__Blautia; s__unidentified_Blautia
ASV_59971	1445.83	1472.67	1038	711.167	1580.83	946.333	d__Bacteria; p__Firmicutes; c__Clostridia; o__Clostridiales; f__Ruminococcaceae; g__Faecalibacterium; s__Faecalibacterium_prausnitzii
ASV_19259	514	909	265.5	50	155.833	102.667	d__Bacteria; p__Firmicutes; c__Bacilli; o__Lactobacillales; f__Streptococcaceae; g__Streptococcus; s__unidentified_Streptococcus
ASV_36745	729.667	932.5	80.8333	126.167	701.333	489.667	d__Bacteria; p__Firmicutes; c__Clostridia; o__Clostridiales; f__Ruminococcaceae; g__Faecalibacterium; s__Faecalibacterium_prausnitzii
ASV_74143	68.1667	405.167	451.167	2.16667	19.8333	82.3333	d__Bacteria; p__Firmicutes; c__Clostridia; o__Clostridiales; f__Ruminococcaceae; g__unidentified_Ruminococcaceae; s__unidentified_Ruminococcaceae
ASV_30516	13.8333	180.833	55.5	0	0	0	d__Bacteria; p__Firmicutes; c__Clostridia; o__Clostridiales; f__Ruminococcaceae; g__Faecalibacterium; s__Faecalibacterium_prausnitzii
ASV_86283	0	172	42	0	12.1667	9.16667	d__Bacteria; p__Firmicutes; c__Clostridia; o__Clostridiales; f__Ruminococcaceae; g__Faecalibacterium; s__Faecalibacterium_prausnitzii
ASV_65705	29.1667	194.833	75.3333	0	1.16667	5.5	d__Bacteria; p__Proteobacteria; c__Gammaproteobacteria; o__Pasteurellales; f__Pasteurellaceae; g__Actinobacillus; s__unclassified_Actinobacillus
ASV_5457	3.66667	208.333	51.8333	5.33333	2.5	8	d__Bacteria; p__Proteobacteria; c__Gammaproteobacteria; o__Pasteurellales; f__Pasteurellaceae; g__unclassified_Pasteurellaceae; s__unclassified_Pasteurellaceae
ASV_73581	9.66667	124.833	0	0	0	0	d__Bacteria; p__Proteobacteria; c__Betaproteobacteria; o__Tremblayales; f__unidentified_Tremblayales; g__unidentified_Tremblayales; s__unidentified_Tremblayales
ASV_22067	57.8333	217.833	629.833	0	1.33333	3.83333	d__Bacteria; p__Proteobacteria; c__Gammaproteobacteria; o__Pasteurellales; f__Pasteurellaceae; g__Actinobacillus; s__Actinobacillus_indolicus
ASV_27011	391.5	264	688.167	20.3333	68	80	d__Bacteria; p__Firmicutes; c__Clostridia; o__Clostridiales; f__Lachnospiraceae; g__Blautia; s__unidentified_Blautia
ASV_5171	63.5	107.667	6.66667	0	22	0	d__Bacteria; p__Firmicutes; c__Clostridia; o__Clostridiales; f__Lachnospiraceae; g__Blautia; s__unidentified_Blautia
ASV_73094	302.5	147.833	48.1667	0	16	52.6667	d__Bacteria; p__Firmicutes; c__Clostridia; o__Clostridiales; f__Ruminococcaceae; g__Subdoligranulum; s__Subdoligranulum_variabile
ASV_36761	570.667	187.667	303.5	20.5	148.833	164.5	d__Bacteria; p__Firmicutes; c__Clostridia; o__Clostridiales; f__Ruminococcaceae; g__unclassified_Ruminococcaceae; s__unclassified_Ruminococcaceae
ASV_46436	277.833	529.667	151.5	17.5	340.833	38.8333	d__Bacteria; p__Bacteroidetes; c__Bacteroidia; o__Bacteroidales; f__Prevotellaceae; g__Prevotella; s__Prevotella_copri
ASV_58690	0	52.1667	0	0	0	0	d__Bacteria; p__Proteobacteria; c__Betaproteobacteria; o__Tremblayales; f__unidentified_Tremblayales; g__unidentified_Tremblayales; s__unidentified_Tremblayales
ASV_4006	321.5	732	242	14.5	218.5	59.3333	d__Bacteria; p__Bacteroidetes; c__Bacteroidia; o__Bacteroidales; f__Prevotellaceae; g__Prevotella; s__Prevotella_copri
ASV_46214	0	42.5	0	0	0	0	d__Bacteria; p__Proteobacteria; c__Betaproteobacteria; o__Tremblayales; f__unidentified_Tremblayales; g__unidentified_Tremblayales; s__unidentified_Tremblayales
ASV_14931	9.83333	89.6667	8.83333	7.5	23.5	0	d__Bacteria; p__Firmicutes; c__Clostridia; o__Clostridiales; f__Lachnospiraceae; g__unclassified_Lachnospiraceae; s__unclassified_Lachnospiraceae
ASV_18405	0	164.333	0	16	277.667	22.8333	d__Bacteria; p__Firmicutes; c__Clostridia; o__Clostridiales; f__Ruminococcaceae; g__Faecalibacterium; s__Faecalibacterium_prausnitzii
ASV_45639	0	41	0	0	0	0	d__Bacteria; p__Proteobacteria; c__Betaproteobacteria; o__Tremblayales; f__unidentified_Tremblayales; g__unidentified_Tremblayales; s__unidentified_Tremblayales
ASV_69956	188	524.167	1119	601.167	774.167	2647.83	d__Bacteria; p__Firmicutes; c__Bacilli; o__Lactobacillales; f__Lactobacillaceae; g__Lactobacillus; s__Lactobacillus_vaginalis
ASV_3514	7.66667	185.333	17.1667	0	19.3333	0	d__Bacteria; p__Bacteroidetes; c__Bacteroidia; o__Bacteroidales; f__Prevotellaceae; g__Prevotella; s__Prevotella_copri
ASV_59801	34.1667	98.5	22	15.6667	28.1667	46.8333	d__Bacteria; p__Firmicutes; c__Clostridia; o__Clostridiales; f__Ruminococcaceae; g__Oscillospira; s__unidentified_Oscillospira
ASV_46741	259	601	366.167	13.3333	186.5	65.3333	d__Bacteria; p__Bacteroidetes; c__Bacteroidia; o__Bacteroidales; f__Prevotellaceae; g__Prevotella; s__Prevotella_copri
ASV_80643	12.5	92.5	112.5	3.16667	9	5.5	d__Bacteria; p__Proteobacteria; c__Gammaproteobacteria; o__Pasteurellales; f__Pasteurellaceae; g__Actinobacillus; s__Actinobacillus_indolicus
ASV_26427	26.5	133.333	22.8333	0	0	0	d__Bacteria; p__Firmicutes; c__Bacilli; o__Lactobacillales; f__Streptococcaceae; g__Streptococcus; s__Streptococcus_equi
ASV_81946	143.167	166.5	346.667	61.8333	200.333	78	d__Bacteria; p__Bacteroidetes; c__Bacteroidia; o__Bacteroidales; f__Prevotellaceae; g__Prevotella; s__Prevotella_copri
ASV_5218	18.6667	59	14	11.6667	13.3333	9.83333	d__Bacteria; p__Proteobacteria; c__Betaproteobacteria; o__Tremblayales; f__unidentified_Tremblayales; g__unidentified_Tremblayales; s__unidentified_Tremblayales
ASV_33671	152.333	349.333	800.667	572.167	649.833	2423.67	d__Bacteria; p__Firmicutes; c__Bacilli; o__Lactobacillales; f__Lactobacillaceae; g__Lactobacillus; s__unclassified_Lactobacillus
ASV_39024	17.1667	76.8333	10.8333	0	0	0	d__Bacteria; p__Firmicutes; c__Clostridia; o__Clostridiales; f__Ruminococcaceae; g__Faecalibacterium; s__Faecalibacterium_prausnitzii
ASV_48105	0	32.8333	0	0	0	0	d__Bacteria; p__Proteobacteria; c__Betaproteobacteria; o__Tremblayales; f__unidentified_Tremblayales; g__unidentified_Tremblayales; s__unidentified_Tremblayales
ASV_13679	26.8333	54	13.8333	24.1667	52.5	3	d__Bacteria; p__Bacteroidetes; c__Bacteroidia; o__Bacteroidales; f__unidentified_Bacteroidales; g__unidentified_Bacteroidales; s__unidentified_Bacteroidales
ASV_2117	0	31	0	0	0	0	d__Bacteria; p__Proteobacteria; c__Betaproteobacteria; o__Tremblayales; f__unidentified_Tremblayales; g__unidentified_Tremblayales; s__unidentified_Tremblayales
ASV_43379	0	29.8333	0	0	0	0	d__Bacteria; p__Proteobacteria; c__unclassified_Proteobacteria; o__unclassified_Proteobacteria; f__unclassified_Proteobacteria; g__unclassified_Proteobacteria; s__unclassified_Proteobacteria
ASV_18510	3	46.3333	3.66667	0	1.66667	0	d__Bacteria; p__Proteobacteria; c__Betaproteobacteria; o__Tremblayales; f__unidentified_Tremblayales; g__unidentified_Tremblayales; s__unidentified_Tremblayales
ASV_37196	0	57.1667	0	0	0	0	d__Bacteria; p__Firmicutes; c__Clostridia; o__Clostridiales; f__Lachnospiraceae; g__Blautia; s__unidentified_Blautia
ASV_84923	0	48.3333	0	0	0	0	d__Bacteria; p__Proteobacteria; c__Gammaproteobacteria; o__Pasteurellales; f__Pasteurellaceae; g__unclassified_Pasteurellaceae; s__unclassified_Pasteurellaceae
ASV_55400	20	60.3333	7	0	12.6667	1.66667	d__Bacteria; p__Firmicutes; c__Clostridia; o__Clostridiales; f__Ruminococcaceae; g__Faecalibacterium; s__Faecalibacterium_prausnitzii
ASV_21859	13.6667	49.3333	7	5.5	6.16667	6.5	d__Bacteria; p__Firmicutes; c__Clostridia; o__Clostridiales; f__Ruminococcaceae; g__Faecalibacterium; s__Faecalibacterium_prausnitzii
ASV_55893	57.5	203	32	11	88.5	22.6667	d__Bacteria; p__Bacteroidetes; c__Bacteroidia; o__Bacteroidales; f__Prevotellaceae; g__Prevotella; s__Prevotella_copri
ASV_17421	0	24.8333	0	0	3.16667	0	d__Bacteria; p__Proteobacteria; c__Betaproteobacteria; o__Tremblayales; f__unidentified_Tremblayales; g__unidentified_Tremblayales; s__unidentified_Tremblayales
ASV_32885	4.83333	118.5	12	0	10	1.5	d__Bacteria; p__Bacteroidetes; c__Bacteroidia; o__Bacteroidales; f__Prevotellaceae; g__Prevotella; s__unclassified_Prevotella
ASV_27316	0	23.5	0	0	0	0	d__Bacteria; p__Proteobacteria; c__Betaproteobacteria; o__Tremblayales; f__unidentified_Tremblayales; g__unidentified_Tremblayales; s__unidentified_Tremblayales
ASV_30098	42.5	123	253	3	7	9.83333	d__Bacteria; p__Firmicutes; c__Clostridia; o__Clostridiales; f__Lachnospiraceae; g__Blautia; s__Blautia_obeum
ASV_30368	445.333	101.667	441.833	0	15.3333	27.8333	d__Bacteria; p__Firmicutes; c__Clostridia; o__Clostridiales; f__Veillonellaceae; g__Phascolarctobacterium; s__unidentified_Phascolarctobacterium
ASV_16963	0.666667	46.3333	12.5	0	0	0	d__Bacteria; p__Firmicutes; c__Clostridia; o__Clostridiales; f__Ruminococcaceae; g__unidentified_Ruminococcaceae; s__unidentified_Ruminococcaceae
ASV_45447	10	61.3333	10.3333	0	0	0	d__Bacteria; p__Firmicutes; c__Bacilli; o__Lactobacillales; f__Streptococcaceae; g__Streptococcus; s__unidentified_Streptococcus
ASV_65568	280.833	129	38.6667	0	1.16667	4.16667	d__Bacteria; p__Firmicutes; c__Clostridia; o__Clostridiales; f__Veillonellaceae; g__Phascolarctobacterium; s__unidentified_Phascolarctobacterium
ASV_638	0	56	12.5	0	0	0.333333	d__Bacteria; p__Proteobacteria; c__Gammaproteobacteria; o__Pasteurellales; f__Pasteurellaceae; g__unclassified_Pasteurellaceae; s__unclassified_Pasteurellaceae
ASV_52384	14	56.3333	68.3333	0	0	2.5	d__Bacteria; p__Proteobacteria; c__Gammaproteobacteria; o__Pasteurellales; f__Pasteurellaceae; g__Actinobacillus; s__Actinobacillus_indolicus
ASV_46276	5.83333	25.6667	12.5	0	0	0	d__Bacteria; p__Proteobacteria; c__Betaproteobacteria; o__Tremblayales; f__unidentified_Tremblayales; g__unidentified_Tremblayales; s__unidentified_Tremblayales
ASV_55587	0	34.1667	0	0	0	0	d__Bacteria; p__Proteobacteria; c__Gammaproteobacteria; o__Pasteurellales; f__Pasteurellaceae; g__unclassified_Pasteurellaceae; s__unclassified_Pasteurellaceae
ASV_5211	350	148	191.667	0	16.6667	21.5	d__Bacteria; p__Firmicutes; c__Clostridia; o__Clostridiales; f__Veillonellaceae; g__Phascolarctobacterium; s__unidentified_Phascolarctobacterium
ASV_46406	2.66667	35.8333	11.1667	11.5	0	0	d__Bacteria; p__Proteobacteria; c__Betaproteobacteria; o__Tremblayales; f__unidentified_Tremblayales; g__unidentified_Tremblayales; s__unidentified_Tremblayales
ASV_26611	176.5	217.833	518.333	28.3333	300.167	88.6667	d__Bacteria; p__Bacteroidetes; c__Bacteroidia; o__Bacteroidales; f__Prevotellaceae; g__Prevotella; s__Prevotella_copri
ASV_8901	3.66667	137.5	10.8333	0	9.16667	0	d__Bacteria; p__Bacteroidetes; c__Bacteroidia; o__Bacteroidales; f__Prevotellaceae; g__Prevotella; s__unidentified_Prevotella
ASV_70502	233.5	478.5	194	3.16667	68.6667	23	d__Bacteria; p__Bacteroidetes; c__Bacteroidia; o__Bacteroidales; f__Prevotellaceae; g__Prevotella; s__Prevotella_copri
ASV_84549	115.167	274.5	144.833	7.5	130	21.6667	d__Bacteria; p__Bacteroidetes; c__Bacteroidia; o__Bacteroidales; f__Prevotellaceae; g__Prevotella; s__Prevotella_copri
ASV_15151	0	56.1667	10.6667	0	0	0	d__Bacteria; p__Firmicutes; c__Clostridia; o__Clostridiales; f__Ruminococcaceae; g__unidentified_Ruminococcaceae; s__unidentified_Ruminococcaceae
ASV_58686	210.333	78.8333	130	37	69.5	45.3333	d__Bacteria; p__Firmicutes; c__Clostridia; o__Clostridiales; f__Lachnospiraceae; g__Blautia; s__unidentified_Blautia
ASV_38063	0	19.5	0	0	0	0	d__Bacteria; p__Proteobacteria; c__Betaproteobacteria; o__Tremblayales; f__unidentified_Tremblayales; g__unidentified_Tremblayales; s__unidentified_Tremblayales
ASV_53209	10.3333	39.6667	5.66667	13.6667	5.83333	9	d__Bacteria; p__Bacteroidetes; c__Bacteroidia; o__Bacteroidales; f__unidentified_Bacteroidales; g__unidentified_Bacteroidales; s__unidentified_Bacteroidales
ASV_55743	0	29.5	0	0	0	0	d__Bacteria; p__Proteobacteria; c__Gammaproteobacteria; o__Pasteurellales; f__Pasteurellaceae; g__unclassified_Pasteurellaceae; s__unclassified_Pasteurellaceae
ASV_62979	0	18.6667	0	0	0	0	d__Bacteria; p__Proteobacteria; c__Betaproteobacteria; o__Tremblayales; f__unidentified_Tremblayales; g__unidentified_Tremblayales; s__unidentified_Tremblayales
ASV_82872	2.33333	76.6667	32.6667	0	47.6667	1.5	d__Bacteria; p__Bacteroidetes; c__Bacteroidia; o__Bacteroidales; f__Prevotellaceae; g__Prevotella; s__unidentified_Prevotella
ASV_22540	0	17.3333	0	0	0	0	d__Bacteria; p__Proteobacteria; c__Betaproteobacteria; o__Tremblayales; f__unidentified_Tremblayales; g__unidentified_Tremblayales; s__unidentified_Tremblayales
ASV_74964	2.66667	35.3333	0	0	0	0	d__Bacteria; p__Firmicutes; c__Clostridia; o__Clostridiales; f__Ruminococcaceae; g__unidentified_Ruminococcaceae; s__unidentified_Ruminococcaceae
ASV_5466	0	35.1667	0	0	0	0	d__Bacteria; p__Proteobacteria; c__Gammaproteobacteria; o__Pasteurellales; f__Pasteurellaceae; g__unclassified_Pasteurellaceae; s__unclassified_Pasteurellaceae
ASV_70061	1665.5	695.667	6130.33	8928.5	2847.33	10257.3	d__Bacteria; p__Firmicutes; c__Bacilli; o__Lactobacillales; f__Lactobacillaceae; g__Lactobacillus; s__unidentified_Lactobacillus
ASV_34202	31	32	45.8333	0	0	0	d__Bacteria; p__Firmicutes; c__Clostridia; o__Clostridiales; f__Veillonellaceae; g__Dialister; s__unidentified_Dialister
ASV_4807	33.6667	157	5.83333	3.5	47	1.33333	d__Bacteria; p__Spirochaetes; c__Spirochaetes; o__Spirochaetales; f__Spirochaetaceae; g__Treponema; s__unidentified_Treponema
ASV_80410	8.83333	31.8333	27.5	1	14.1667	15.8333	d__Bacteria; p__Firmicutes; c__Clostridia; o__Clostridiales; f__Lachnospiraceae; g__Blautia; s__unidentified_Blautia
ASV_13335	49.1667	75.3333	41.8333	5.33333	21.3333	5	d__Bacteria; p__Firmicutes; c__Clostridia; o__Clostridiales; f__Veillonellaceae; g__Acidaminococcus; s__unidentified_Acidaminococcus
ASV_45286	0	16	0	0	0	0	d__Bacteria; p__Proteobacteria; c__Betaproteobacteria; o__Tremblayales; f__unidentified_Tremblayales; g__unidentified_Tremblayales; s__unidentified_Tremblayales
ASV_624	5	30.8333	9	30.8333	14.5	20	d__Bacteria; p__Firmicutes; c__Clostridia; o__Clostridiales; f__Ruminococcaceae; g__unidentified_Ruminococcaceae; s__unidentified_Ruminococcaceae
ASV_18835	0	15.3333	0	0	0	0	d__Bacteria; p__Firmicutes; c__Clostridia; o__Clostridiales; f__Ruminococcaceae; g__Faecalibacterium; s__Faecalibacterium_prausnitzii
ASV_27670	0	31.6667	0	0	23.6667	0	d__Bacteria; p__Bacteroidetes; c__Bacteroidia; o__Bacteroidales; f__Prevotellaceae; g__Prevotella; s__Prevotella_copri
ASV_63829	55.3333	53.6667	25.5	68.6667	41.8333	136.833	d__Bacteria; p__Bacteroidetes; c__Bacteroidia; o__Bacteroidales; f__unidentified_Bacteroidales; g__unidentified_Bacteroidales; s__unidentified_Bacteroidales
ASV_37961	8.33333	24.6667	6.66667	0.5	0	0	d__Bacteria; p__Firmicutes; c__Clostridia; o__Clostridiales; f__Ruminococcaceae; g__Faecalibacterium; s__Faecalibacterium_prausnitzii
ASV_62671	5.16667	68.5	20.5	0	0	0	d__Bacteria; p__Proteobacteria; c__Gammaproteobacteria; o__Pasteurellales; f__Pasteurellaceae; g__Actinobacillus; s__unclassified_Actinobacillus
ASV_67578	0	21.6667	20.5	8	24.3333	0	d__Bacteria; p__Proteobacteria; c__Betaproteobacteria; o__Tremblayales; f__unidentified_Tremblayales; g__unidentified_Tremblayales; s__unidentified_Tremblayales
ASV_38857	0	80.1667	10.1667	0	0	0	d__Bacteria; p__Proteobacteria; c__Gammaproteobacteria; o__Pasteurellales; f__Pasteurellaceae; g__Pasteurella; s__Pasteurella_aerogenes
ASV_18572	0	14.8333	0	0	0	0	d__Bacteria; p__Firmicutes; c__Clostridia; o__Clostridiales; f__Ruminococcaceae; g__Faecalibacterium; s__Faecalibacterium_prausnitzii
ASV_49987	37	37.5	7.5	0	0	0	d__Bacteria; p__Firmicutes; c__Clostridia; o__Clostridiales; f__Ruminococcaceae; g__Subdoligranulum; s__Subdoligranulum_variabile
ASV_45270	0	28	0	0	0	0	d__Bacteria; p__Firmicutes; c__Clostridia; o__Clostridiales; f__Lachnospiraceae; g__[Ruminococcus]; s__[Ruminococcus]_gnavus
ASV_58085	252.333	155.167	422.833	194.333	229.667	164.333	d__Bacteria; p__Firmicutes; c__Clostridia; o__Clostridiales; f__Veillonellaceae; g__Phascolarctobacterium; s__unidentified_Phascolarctobacterium
ASV_72451	7.33333	43.1667	2.33333	0	0	0	d__Bacteria; p__Firmicutes; c__Clostridia; o__Clostridiales; f__Lachnospiraceae; g__Lachnospira; s__unidentified_Lachnospira
ASV_40762	4.5	42.8333	27	0.5	3.16667	4.33333	d__Bacteria; p__Firmicutes; c__Clostridia; o__Clostridiales; f__Lachnospiraceae; g__Blautia; s__unidentified_Blautia
ASV_21599	0	14.3333	0	0	0	0	d__Bacteria; p__Proteobacteria; c__Gammaproteobacteria; o__Pasteurellales; f__Pasteurellaceae; g__unclassified_Pasteurellaceae; s__unclassified_Pasteurellaceae
ASV_78544	15.8333	39.1667	0	0	0	0	d__Bacteria; p__Firmicutes; c__Clostridia; o__Clostridiales; f__Ruminococcaceae; g__Subdoligranulum; s__Subdoligranulum_variabile
ASV_55109	0	35.1667	63.6667	0	0	0	d__Bacteria; p__Proteobacteria; c__Gammaproteobacteria; o__Pasteurellales; f__Pasteurellaceae; g__unclassified_Pasteurellaceae; s__unclassified_Pasteurellaceae
ASV_37172	0	37.8333	4.83333	0	0	0	d__Bacteria; p__Bacteroidetes; c__Bacteroidia; o__Bacteroidales; f__Prevotellaceae; g__Prevotella; s__unidentified_Prevotella
ASV_19359	0	21.3333	0	0	0	0	d__Bacteria; p__Proteobacteria; c__Betaproteobacteria; o__Tremblayales; f__unidentified_Tremblayales; g__unidentified_Tremblayales; s__unidentified_Tremblayales
ASV_75884	16.8333	195.167	76.3333	5336.67	5337.17	1021	d__Bacteria; p__Firmicutes; c__Bacilli; o__Lactobacillales; f__Lactobacillaceae; g__Lactobacillus; s__Lactobacillus_helveticus
ASV_4741	153	59.8333	187.167	46.8333	65	291.333	d__Bacteria; p__Firmicutes; c__Bacilli; o__Turicibacterales; f__Turicibacteraceae; g__Turicibacter; s__unidentified_Turicibacter
ASV_36776	0	21.5	0	0	0	0	d__Bacteria; p__Proteobacteria; c__Betaproteobacteria; o__Tremblayales; f__unidentified_Tremblayales; g__unidentified_Tremblayales; s__unidentified_Tremblayales
ASV_70015	163.167	38.1667	33.3333	50.8333	42	28.5	d__Bacteria; p__Firmicutes; c__Clostridia; o__Clostridiales; f__Lachnospiraceae; g__Roseburia; s__unidentified_Roseburia
ASV_60024	2.16667	27.5	0.333333	2.16667	0	0	d__Bacteria; p__Proteobacteria; c__Betaproteobacteria; o__Tremblayales; f__unidentified_Tremblayales; g__unidentified_Tremblayales; s__unidentified_Tremblayales
ASV_83000	2.66667	21.5	15.3333	9.16667	10.3333	10	d__Bacteria; p__Proteobacteria; c__Betaproteobacteria; o__Tremblayales; f__unidentified_Tremblayales; g__unidentified_Tremblayales; s__unidentified_Tremblayales
ASV_74137	0	19	0	0	0	0	d__Bacteria; p__Proteobacteria; c__Betaproteobacteria; o__Tremblayales; f__unidentified_Tremblayales; g__unidentified_Tremblayales; s__unidentified_Tremblayales
ASV_17399	2.33333	41.1667	19.5	0.166667	29.3333	0.666667	d__Bacteria; p__Bacteroidetes; c__Bacteroidia; o__Bacteroidales; f__Prevotellaceae; g__Prevotella; s__unidentified_Prevotella
ASV_14498	0	12.8333	0	0	0	0	d__Bacteria; p__Firmicutes; c__Clostridia; o__Clostridiales; f__Ruminococcaceae; g__Faecalibacterium; s__Faecalibacterium_prausnitzii
ASV_43447	0	42	10.5	0	0	0	d__Bacteria; p__Bacteroidetes; c__Bacteroidia; o__Bacteroidales; f__Prevotellaceae; g__Prevotella; s__unidentified_Prevotella
ASV_70713	31.5	24.5	25.3333	7.16667	23.5	10.8333	d__Bacteria; p__Firmicutes; c__Clostridia; o__Clostridiales; f__Lachnospiraceae; g__Blautia; s__unidentified_Blautia
ASV_34783	20.1667	22.1667	6.5	6.5	2.33333	19.6667	d__Bacteria; p__Firmicutes; c__Erysipelotrichi; o__Erysipelotrichales; f__Erysipelotrichaceae; g__unidentified_Erysipelotrichaceae; s__unidentified_Erysipelotrichaceae
ASV_11546	8.66667	20.5	10.6667	0	0	0	d__Bacteria; p__Firmicutes; c__Clostridia; o__Clostridiales; f__Ruminococcaceae; g__Faecalibacterium; s__Faecalibacterium_prausnitzii
ASV_80115	27.8333	39.6667	30.5	0	0	4.5	d__Bacteria; p__Firmicutes; c__Clostridia; o__Clostridiales; f__Lachnospiraceae; g__Clostridium; s__Clostridium_clostridioforme
ASV_18186	0	12.1667	0	0	0	0	d__Bacteria; p__Firmicutes; c__Clostridia; o__Clostridiales; f__Ruminococcaceae; g__Faecalibacterium; s__Faecalibacterium_prausnitzii
ASV_66347	0	24.6667	10.3333	0	0	0	d__Bacteria; p__Proteobacteria; c__Gammaproteobacteria; o__Pasteurellales; f__Pasteurellaceae; g__unclassified_Pasteurellaceae; s__unclassified_Pasteurellaceae
ASV_5106	0	19.1667	8.83333	0	0	0	d__Bacteria; p__Proteobacteria; c__Betaproteobacteria; o__Tremblayales; f__unidentified_Tremblayales; g__unidentified_Tremblayales; s__unidentified_Tremblayales
ASV_47569	156	81.8333	168.333	48.6667	133.167	89	d__Bacteria; p__Firmicutes; c__Clostridia; o__Clostridiales; f__Lachnospiraceae; g__Dorea; s__unidentified_Dorea
ASV_36870	0	12	0	0	0	0	d__Bacteria; p__Proteobacteria; c__Betaproteobacteria; o__Tremblayales; f__unidentified_Tremblayales; g__unidentified_Tremblayales; s__unidentified_Tremblayales
ASV_53306	0	11.8333	0	0	0	0	d__Bacteria; p__Proteobacteria; c__Gammaproteobacteria; o__Pasteurellales; f__Pasteurellaceae; g__Actinobacillus; s__Actinobacillus_indolicus
ASV_81785	0	11.5	0	0	0	0	d__Bacteria; p__Proteobacteria; c__Gammaproteobacteria; o__Pasteurellales; f__Pasteurellaceae; g__unclassified_Pasteurellaceae; s__unclassified_Pasteurellaceae
ASV_6737	0	16.6667	0	0	0	0	d__Bacteria; p__Proteobacteria; c__Betaproteobacteria; o__Tremblayales; f__unidentified_Tremblayales; g__unidentified_Tremblayales; s__unidentified_Tremblayales
ASV_53268	0	24.8333	0	0	0	0	d__Bacteria; p__Proteobacteria; c__Betaproteobacteria; o__Tremblayales; f__unidentified_Tremblayales; g__unidentified_Tremblayales; s__unidentified_Tremblayales
ASV_11008	0	11.5	0	0	48.3333	34.3333	d__Bacteria; p__Firmicutes; c__Clostridia; o__Clostridiales; f__Ruminococcaceae; g__unclassified_Ruminococcaceae; s__unclassified_Ruminococcaceae
ASV_25968	235.833	191.667	341.5	182.167	299.5	1267.5	d__Bacteria; p__Firmicutes; c__Clostridia; o__Clostridiales; f__Clostridiaceae; g__SMB53; s__unidentified_SMB53
ASV_63978	0	17.3333	0	0	0	0	d__Bacteria; p__Proteobacteria; c__Betaproteobacteria; o__Tremblayales; f__unidentified_Tremblayales; g__unidentified_Tremblayales; s__unidentified_Tremblayales
ASV_55941	30.1667	295.5	237.833	4.16667	109.667	28.8333	d__Bacteria; p__Bacteroidetes; c__Bacteroidia; o__Bacteroidales; f__Prevotellaceae; g__Prevotella; s__unidentified_Prevotella
ASV_3311	3.66667	39.3333	0.333333	0	0	0	d__Bacteria; p__Firmicutes; c__Bacilli; o__Lactobacillales; f__Streptococcaceae; g__Streptococcus; s__unidentified_Streptococcus
ASV_47164	30.1667	29.1667	5.5	3	9.5	2.83333	d__Bacteria; p__Bacteroidetes; c__Bacteroidia; o__Bacteroidales; f__unidentified_Bacteroidales; g__unidentified_Bacteroidales; s__unidentified_Bacteroidales
ASV_49662	0.5	31.1667	6.83333	0	0	0	d__Bacteria; p__Bacteroidetes; c__Bacteroidia; o__Bacteroidales; f__Prevotellaceae; g__Prevotella; s__Prevotella_copri
ASV_42003	0	18.1667	0	0	0	0	d__Bacteria; p__Proteobacteria; c__Betaproteobacteria; o__Tremblayales; f__unidentified_Tremblayales; g__unidentified_Tremblayales; s__unidentified_Tremblayales
ASV_12402	183.5	49.5	23.6667	0	0	0	d__Bacteria; p__Firmicutes; c__Clostridia; o__Clostridiales; f__Veillonellaceae; g__Phascolarctobacterium; s__unidentified_Phascolarctobacterium
ASV_1802	69	42	43.3333	48.8333	47.8333	244.5	d__Bacteria; p__Firmicutes; c__Clostridia; o__Clostridiales; f__Peptostreptococcaceae; g__unidentified_Peptostreptococcaceae; s__unidentified_Peptostreptococcaceae
ASV_84530	0	10.3333	0	0	0	0	d__Bacteria; p__Bacteroidetes; c__Bacteroidia; o__Bacteroidales; f__Prevotellaceae; g__Prevotella; s__unidentified_Prevotella
ASV_13939	83	15.6667	10.1667	0	0	25.3333	d__Bacteria; p__Firmicutes; c__Clostridia; o__Clostridiales; f__Clostridiaceae; g__Sarcina; s__unidentified_Sarcina
ASV_45545	0	21.1667	0	0	0	0	d__Bacteria; p__Proteobacteria; c__Gammaproteobacteria; o__Pasteurellales; f__Pasteurellaceae; g__unclassified_Pasteurellaceae; s__unclassified_Pasteurellaceae
ASV_12923	298.5	92.1667	450.5	42.6667	81.5	127.333	d__Bacteria; p__Firmicutes; c__Clostridia; o__Clostridiales; f__Ruminococcaceae; g__unclassified_Ruminococcaceae; s__unclassified_Ruminococcaceae
ASV_51961	260.167	162.333	357.833	197.333	360.667	232.5	d__Bacteria; p__Firmicutes; c__Clostridia; o__Clostridiales; f__Ruminococcaceae; g__Faecalibacterium; s__Faecalibacterium_prausnitzii
ASV_35677	0	16.5	0	0	0	0	d__Bacteria; p__Proteobacteria; c__Betaproteobacteria; o__Tremblayales; f__unidentified_Tremblayales; g__unidentified_Tremblayales; s__unidentified_Tremblayales
ASV_31448	0	14	0	0	0	0	d__Bacteria; p__Proteobacteria; c__Betaproteobacteria; o__Tremblayales; f__unidentified_Tremblayales; g__unidentified_Tremblayales; s__unidentified_Tremblayales
ASV_46093	0	9.83333	0	0	0	0	d__Bacteria; p__Firmicutes; c__Clostridia; o__Clostridiales; f__Lachnospiraceae; g__Blautia; s__unidentified_Blautia
ASV_4033	8	22.3333	4.33333	2.66667	0	0	d__Bacteria; p__Firmicutes; c__Clostridia; o__Clostridiales; f__Ruminococcaceae; g__Faecalibacterium; s__Faecalibacterium_prausnitzii
ASV_80505	872.5	286	1263.83	591.833	590.167	603.333	d__Bacteria; p__Firmicutes; c__Clostridia; o__Clostridiales; f__Ruminococcaceae; g__Gemmiger; s__Gemmiger_formicilis
ASV_68109	0	42.3333	10.5	0	0	0	d__Bacteria; p__Bacteroidetes; c__Bacteroidia; o__Bacteroidales; f__Prevotellaceae; g__Prevotella; s__unidentified_Prevotella
ASV_59648	0	25.6667	0	4	0	0	d__Bacteria; p__Bacteroidetes; c__Bacteroidia; o__Bacteroidales; f__S24-7; g__unidentified_S24-7; s__unidentified_S24-7
ASV_4613	2.66667	22	2.16667	0	0	0	d__Bacteria; p__Bacteroidetes; c__Bacteroidia; o__Bacteroidales; f__Prevotellaceae; g__Prevotella; s__Prevotella_copri
ASV_68407	4.16667	23.1667	21	0	0	0.333333	d__Bacteria; p__Proteobacteria; c__Gammaproteobacteria; o__Pasteurellales; f__Pasteurellaceae; g__unclassified_Pasteurellaceae; s__unclassified_Pasteurellaceae
ASV_81955	0	9.33333	0	0	0	0	d__Bacteria; p__Firmicutes; c__Bacilli; o__Lactobacillales; f__Streptococcaceae; g__Streptococcus; s__unidentified_Streptococcus
ASV_20252	0.833333	21	10.1667	0	0	1	d__Bacteria; p__Bacteroidetes; c__Bacteroidia; o__Bacteroidales; f__S24-7; g__unidentified_S24-7; s__unidentified_S24-7
ASV_73347	6.83333	13.8333	0	0	0	0	d__Bacteria; p__Firmicutes; c__Clostridia; o__Clostridiales; f__Ruminococcaceae; g__unclassified_Ruminococcaceae; s__unclassified_Ruminococcaceae
ASV_19218	0	19	0	0	0	0	d__Bacteria; p__Firmicutes; c__Bacilli; o__Lactobacillales; f__Streptococcaceae; g__Streptococcus; s__unidentified_Streptococcus
ASV_54788	0	9.16667	0	0	0	0	d__Bacteria; p__Firmicutes; c__Clostridia; o__Clostridiales; f__Ruminococcaceae; g__Faecalibacterium; s__Faecalibacterium_prausnitzii
ASV_56514	19	9	0	0	0	0	d__Bacteria; p__Firmicutes; c__Clostridia; o__Clostridiales; f__Lachnospiraceae; g__Blautia; s__unidentified_Blautia
ASV_13087	13.6667	35.6667	17.5	0	0	1.5	d__Bacteria; p__Proteobacteria; c__Gammaproteobacteria; o__Pasteurellales; f__Pasteurellaceae; g__Actinobacillus; s__Actinobacillus_porcinus
ASV_25610	27.5	131	134	0	22.5	20.6667	d__Bacteria; p__Bacteroidetes; c__Bacteroidia; o__Bacteroidales; f__Prevotellaceae; g__Prevotella; s__Prevotella_copri
ASV_52664	0	10.3333	0	0	0	0	d__Bacteria; p__Proteobacteria; c__Betaproteobacteria; o__Tremblayales; f__unidentified_Tremblayales; g__unidentified_Tremblayales; s__unidentified_Tremblayales
ASV_60067	129	111.667	341.5	2.33333	117.333	31.8333	d__Bacteria; p__Bacteroidetes; c__Bacteroidia; o__Bacteroidales; f__Prevotellaceae; g__Prevotella; s__Prevotella_copri
ASV_62777	8.16667	18.8333	0	0	7.33333	0	d__Bacteria; p__Firmicutes; c__Clostridia; o__Clostridiales; f__Lachnospiraceae; g__unclassified_Lachnospiraceae; s__unclassified_Lachnospiraceae
ASV_9601	19.3333	112.333	19.1667	38.1667	56.3333	40.3333	d__Bacteria; p__Firmicutes; c__Clostridia; o__Clostridiales; f__Lachnospiraceae; g__unidentified_Lachnospiraceae; s__unidentified_Lachnospiraceae
ASV_8620	3.33333	23	1.16667	0	0	0	d__Bacteria; p__Firmicutes; c__Bacilli; o__Lactobacillales; f__Streptococcaceae; g__Streptococcus; s__unidentified_Streptococcus
ASV_22085	0	8.5	0	0	0	0	d__Bacteria; p__Firmicutes; c__Clostridia; o__Clostridiales; f__Lachnospiraceae; g__Blautia; s__unidentified_Blautia
ASV_64256	0	8.33333	0	0	0	0	d__Bacteria; p__Proteobacteria; c__Betaproteobacteria; o__Tremblayales; f__unidentified_Tremblayales; g__unidentified_Tremblayales; s__unidentified_Tremblayales
ASV_63639	6	17.1667	20.6667	0	0	0	d__Bacteria; p__Proteobacteria; c__Betaproteobacteria; o__Tremblayales; f__unidentified_Tremblayales; g__unidentified_Tremblayales; s__unidentified_Tremblayales
ASV_62851	0	8.33333	0	0	0	0	d__Bacteria; p__Firmicutes; c__Clostridia; o__Clostridiales; f__Lachnospiraceae; g__Blautia; s__unidentified_Blautia
ASV_33068	0	13.6667	6.16667	0	0	0	d__Bacteria; p__Proteobacteria; c__Betaproteobacteria; o__Tremblayales; f__unidentified_Tremblayales; g__unidentified_Tremblayales; s__unidentified_Tremblayales
ASV_28823	103.5	64.1667	184.333	54.1667	63.1667	51	d__Bacteria; p__Firmicutes; c__Clostridia; o__Clostridiales; f__Veillonellaceae; g__Phascolarctobacterium; s__unidentified_Phascolarctobacterium
ASV_30021	54.5	41.5	46.3333	6.33333	0	5.33333	d__Bacteria; p__Bacteroidetes; c__Bacteroidia; o__Bacteroidales; f__Prevotellaceae; g__Prevotella; s__unidentified_Prevotella
ASV_63620	33	25.6667	25.6667	8.66667	29	11.1667	d__Bacteria; p__Firmicutes; c__Clostridia; o__Clostridiales; f__Ruminococcaceae; g__Ruminococcus; s__unidentified_Ruminococcus
ASV_48228	49.5	43.6667	0	0	0	0	d__Bacteria; p__Firmicutes; c__Clostridia; o__Clostridiales; f__Ruminococcaceae; g__Faecalibacterium; s__Faecalibacterium_prausnitzii
ASV_10336	0	8	0	0	0	0	d__Bacteria; p__Firmicutes; c__Clostridia; o__Clostridiales; f__Ruminococcaceae; g__Faecalibacterium; s__Faecalibacterium_prausnitzii
ASV_78337	0	7.83333	0	0	0	0	d__Bacteria; p__Proteobacteria; c__Betaproteobacteria; o__Tremblayales; f__unidentified_Tremblayales; g__unidentified_Tremblayales; s__unidentified_Tremblayales
ASV_47571	3.16667	37.3333	9.5	0	13.5	1.33333	d__Bacteria; p__Bacteroidetes; c__Bacteroidia; o__Bacteroidales; f__Prevotellaceae; g__Prevotella; s__unidentified_Prevotella
ASV_54659	0	7.66667	0	0	0	0	d__Bacteria; p__Firmicutes; c__Clostridia; o__Clostridiales; f__Lachnospiraceae; g__Blautia; s__unidentified_Blautia
ASV_10191	0	7.66667	0	0	0	0	d__Bacteria; p__Firmicutes; c__Clostridia; o__Clostridiales; f__Ruminococcaceae; g__unidentified_Ruminococcaceae; s__unidentified_Ruminococcaceae
ASV_37039	0	7.66667	0	0	0	0	d__Bacteria; p__Proteobacteria; c__Betaproteobacteria; o__Tremblayales; f__unidentified_Tremblayales; g__unidentified_Tremblayales; s__unidentified_Tremblayales
ASV_67200	1.33333	37	5	0.166667	0	0	d__Bacteria; p__Bacteroidetes; c__Bacteroidia; o__Bacteroidales; f__Prevotellaceae; g__Prevotella; s__unidentified_Prevotella
ASV_62406	0	7.5	0	0	0	0	d__Bacteria; p__Firmicutes; c__Clostridia; o__Clostridiales; f__unidentified_Clostridiales; g__unidentified_Clostridiales; s__unidentified_Clostridiales
ASV_85473	6.16667	7.83333	6.66667	1.16667	0	0	d__Bacteria; p__Firmicutes; c__Clostridia; o__Clostridiales; f__Ruminococcaceae; g__Faecalibacterium; s__Faecalibacterium_prausnitzii
ASV_67186	11.6667	34.1667	22.3333	0	4.5	0	d__Bacteria; p__Bacteroidetes; c__Bacteroidia; o__Bacteroidales; f__Prevotellaceae; g__Prevotella; s__Prevotella_copri
ASV_84593	15	56	49.3333	0	0	1.33333	d__Bacteria; p__Proteobacteria; c__Gammaproteobacteria; o__Pasteurellales; f__Pasteurellaceae; g__Actinobacillus; s__Actinobacillus_porcinus
ASV_46788	5.33333	29.8333	1	0	0	0	d__Bacteria; p__Firmicutes; c__Bacilli; o__Lactobacillales; f__Streptococcaceae; g__Streptococcus; s__Streptococcus_equi
ASV_37510	0	13.5	0	0	0	0	d__Bacteria; p__Firmicutes; c__Clostridia; o__Clostridiales; f__Lachnospiraceae; g__Blautia; s__unidentified_Blautia
ASV_28297	0	15.6667	0	0	0	0	d__Bacteria; p__Proteobacteria; c__Deltaproteobacteria; o__Desulfovibrionales; f__Desulfovibrionaceae; g__Desulfovibrio; s__unidentified_Desulfovibrio
ASV_24944	0	9.66667	0	0	0	0	d__Bacteria; p__Proteobacteria; c__Betaproteobacteria; o__Tremblayales; f__unidentified_Tremblayales; g__unidentified_Tremblayales; s__unidentified_Tremblayales
ASV_19513	38.5	48.8333	121.167	6	87.6667	23.3333	d__Bacteria; p__Bacteroidetes; c__Bacteroidia; o__Bacteroidales; f__Prevotellaceae; g__Prevotella; s__Prevotella_copri
ASV_72778	253.5	17.6667	62.1667	26.3333	95.3333	93.3333	d__Bacteria; p__Firmicutes; c__Clostridia; o__Clostridiales; f__Lachnospiraceae; g__unidentified_Lachnospiraceae; s__unidentified_Lachnospiraceae
ASV_43361	0	7	0	0	0	0	d__Bacteria; p__Proteobacteria; c__unclassified_Proteobacteria; o__unclassified_Proteobacteria; f__unclassified_Proteobacteria; g__unclassified_Proteobacteria; s__unclassified_Proteobacteria
ASV_24676	0	7	0	0	0	0	d__Bacteria; p__Firmicutes; c__Clostridia; o__Clostridiales; f__Veillonellaceae; g__Phascolarctobacterium; s__unidentified_Phascolarctobacterium
ASV_82463	0	7	0	0	0	0	d__Bacteria; p__Proteobacteria; c__Betaproteobacteria; o__Tremblayales; f__unidentified_Tremblayales; g__unidentified_Tremblayales; s__unidentified_Tremblayales
ASV_25132	2	14.5	0	0	0	8.66667	d__Bacteria; p__Firmicutes; c__Clostridia; o__Clostridiales; f__Lachnospiraceae; g__unidentified_Lachnospiraceae; s__unidentified_Lachnospiraceae
ASV_78411	0	13.6667	0	0	0	0	d__Bacteria; p__Firmicutes; c__Clostridia; o__Clostridiales; f__Ruminococcaceae; g__unidentified_Ruminococcaceae; s__unidentified_Ruminococcaceae
ASV_32209	0	13.1667	0	0	0	0	d__Bacteria; p__Proteobacteria; c__unclassified_Proteobacteria; o__unclassified_Proteobacteria; f__unclassified_Proteobacteria; g__unclassified_Proteobacteria; s__unclassified_Proteobacteria
ASV_29959	0	19.3333	4.16667	0	0	0	d__Bacteria; p__Proteobacteria; c__Gammaproteobacteria; o__Pasteurellales; f__Pasteurellaceae; g__Pasteurella; s__Pasteurella_aerogenes
ASV_4595	5	14.5	4.83333	0	0	0	d__Bacteria; p__Proteobacteria; c__Betaproteobacteria; o__Tremblayales; f__unidentified_Tremblayales; g__unidentified_Tremblayales; s__unidentified_Tremblayales
ASV_34022	153	36.8333	61.1667	11.8333	10.8333	57.5	d__Bacteria; p__Actinobacteria; c__Coriobacteriia; o__Coriobacteriales; f__Coriobacteriaceae; g__Collinsella; s__Collinsella_aerofaciens
ASV_32247	3.66667	8.33333	3.16667	0	0	12.3333	d__Bacteria; p__Firmicutes; c__Clostridia; o__Clostridiales; f__[Mogibacteriaceae]; g__Mogibacterium; s__unidentified_Mogibacterium
ASV_81930	16.3333	34	15.5	1.5	7.83333	4.16667	d__Bacteria; p__Bacteroidetes; c__Bacteroidia; o__Bacteroidales; f__Prevotellaceae; g__Prevotella; s__Prevotella_copri
ASV_20047	0	16.8333	4.16667	0.833333	0	0	d__Bacteria; p__Proteobacteria; c__Gammaproteobacteria; o__Pasteurellales; f__Pasteurellaceae; g__Actinobacillus; s__unclassified_Actinobacillus
ASV_12544	0	12	0	0	0	0	d__Bacteria; p__Proteobacteria; c__Betaproteobacteria; o__Tremblayales; f__unidentified_Tremblayales; g__unidentified_Tremblayales; s__unidentified_Tremblayales
ASV_39218	3.66667	6.66667	7.66667	3.66667	0	0	d__Bacteria; p__Proteobacteria; c__Betaproteobacteria; o__Tremblayales; f__unidentified_Tremblayales; g__unidentified_Tremblayales; s__unidentified_Tremblayales
ASV_53604	0	9.66667	3.5	14	63.5	8.66667	d__Bacteria; p__Proteobacteria; c__Betaproteobacteria; o__Tremblayales; f__unidentified_Tremblayales; g__unidentified_Tremblayales; s__unidentified_Tremblayales
ASV_79300	0	6.5	0	0	0	0	d__Bacteria; p__Firmicutes; c__Clostridia; o__Clostridiales; f__Ruminococcaceae; g__Faecalibacterium; s__unidentified_Faecalibacterium
ASV_36676	157.167	109	291.833	18.1667	327.5	46.6667	d__Bacteria; p__Bacteroidetes; c__Bacteroidia; o__Bacteroidales; f__Prevotellaceae; g__Prevotella; s__Prevotella_copri
ASV_54616	8	12.3333	4.5	0	0	0	d__Bacteria; p__Firmicutes; c__Clostridia; o__Clostridiales; f__Lachnospiraceae; g__Blautia; s__unidentified_Blautia
ASV_80583	0	6.5	0	0	0	0	d__Bacteria; p__Proteobacteria; c__Gammaproteobacteria; o__Pasteurellales; f__Pasteurellaceae; g__unclassified_Pasteurellaceae; s__unclassified_Pasteurellaceae
ASV_43673	0	6.33333	0	0	0	0	d__Bacteria; p__Proteobacteria; c__Betaproteobacteria; o__Tremblayales; f__unidentified_Tremblayales; g__unidentified_Tremblayales; s__unidentified_Tremblayales
ASV_74410	0	6.33333	0	0	0	0	d__Bacteria; p__Firmicutes; c__Clostridia; o__Clostridiales; f__Lachnospiraceae; g__Blautia; s__Blautia_obeum
ASV_69620	0	6.33333	0	0	0	0	d__Bacteria; p__Proteobacteria; c__unclassified_Proteobacteria; o__unclassified_Proteobacteria; f__unclassified_Proteobacteria; g__unclassified_Proteobacteria; s__unclassified_Proteobacteria
ASV_14286	1.33333	53.1667	22.1667	0	10.5	11.8333	d__Bacteria; p__Proteobacteria; c__Gammaproteobacteria; o__Pasteurellales; f__Pasteurellaceae; g__Actinobacillus; s__Actinobacillus_porcinus
ASV_57627	37.5	53.1667	3.16667	0	2.83333	4.66667	d__Bacteria; p__Firmicutes; c__Clostridia; o__Clostridiales; f__Veillonellaceae; g__Phascolarctobacterium; s__unidentified_Phascolarctobacterium
ASV_43044	50	58.8333	38.1667	0	29.1667	0.166667	d__Bacteria; p__Bacteroidetes; c__Bacteroidia; o__Bacteroidales; f__Prevotellaceae; g__Prevotella; s__unidentified_Prevotella
ASV_60348	0	17.8333	0	0	0	0	d__Bacteria; p__Firmicutes; c__Clostridia; o__Clostridiales; f__Lachnospiraceae; g__unclassified_Lachnospiraceae; s__unclassified_Lachnospiraceae
ASV_21205	113	41.6667	24.6667	3	12.5	14	d__Bacteria; p__Firmicutes; c__Clostridia; o__Clostridiales; f__Lachnospiraceae; g__Blautia; s__unidentified_Blautia
ASV_51785	0	30.6667	4	0	0	0	d__Bacteria; p__Proteobacteria; c__Gammaproteobacteria; o__Pasteurellales; f__Pasteurellaceae; g__Actinobacillus; s__Actinobacillus_porcinus
ASV_2475	339.5	360	353.833	140	178.5	114.333	d__Bacteria; p__Firmicutes; c__Clostridia; o__Clostridiales; f__Veillonellaceae; g__Megasphaera; s__unidentified_Megasphaera
ASV_49908	0	6.16667	0	0	0	0	d__Bacteria; p__Proteobacteria; c__Betaproteobacteria; o__Tremblayales; f__unidentified_Tremblayales; g__unidentified_Tremblayales; s__unidentified_Tremblayales
ASV_59282	1	32.8333	23.8333	0	29.3333	0	d__Bacteria; p__Bacteroidetes; c__Bacteroidia; o__Bacteroidales; f__Prevotellaceae; g__Prevotella; s__Prevotella_copri
ASV_4467	0	16.5	0	0	0	0	d__Bacteria; p__Firmicutes; c__Clostridia; o__Clostridiales; f__Lachnospiraceae; g__unclassified_Lachnospiraceae; s__unclassified_Lachnospiraceae
ASV_35350	0	6	0	0	0	0	d__Bacteria; p__Firmicutes; c__Clostridia; o__Clostridiales; f__Ruminococcaceae; g__unidentified_Ruminococcaceae; s__unidentified_Ruminococcaceae
ASV_33097	0	10.3333	0	0	0	0	d__Bacteria; p__Firmicutes; c__Clostridia; o__Clostridiales; f__Lachnospiraceae; g__[Ruminococcus]; s__[Ruminococcus]_gnavus
ASV_55843	0	6	0	0	0	0	d__Bacteria; p__Bacteroidetes; c__Bacteroidia; o__Bacteroidales; f__Prevotellaceae; g__Prevotella; s__unidentified_Prevotella
ASV_6356	0	9	0	0	0	0	d__Bacteria; p__Proteobacteria; c__Gammaproteobacteria; o__Pasteurellales; f__Pasteurellaceae; g__Actinobacillus; s__unclassified_Actinobacillus
ASV_68564	0	6	0	0	0	0	d__Bacteria; p__Proteobacteria; c__Betaproteobacteria; o__Tremblayales; f__unidentified_Tremblayales; g__unidentified_Tremblayales; s__unidentified_Tremblayales
ASV_16582	27	34	19.1667	7	14.3333	4.5	d__Bacteria; p__Firmicutes; c__Clostridia; o__Clostridiales; f__Veillonellaceae; g__Acidaminococcus; s__unidentified_Acidaminococcus
ASV_35269	3	41.6667	18.1667	0.666667	19.8333	1.33333	d__Bacteria; p__Bacteroidetes; c__Bacteroidia; o__Bacteroidales; f__Prevotellaceae; g__Prevotella; s__unidentified_Prevotella
ASV_64835	0	5.83333	0	0	6.83333	0	d__Bacteria; p__Bacteroidetes; c__Bacteroidia; o__Bacteroidales; f__Prevotellaceae; g__Prevotella; s__unidentified_Prevotella
ASV_24014	164.333	135.667	568.5	0	396.5	307.167	d__Bacteria; p__Firmicutes; c__Clostridia; o__Clostridiales; f__Lachnospiraceae; g__Roseburia; s__unclassified_Roseburia
ASV_82963	0	5.83333	0	0	0	0	d__Bacteria; p__Proteobacteria; c__Gammaproteobacteria; o__Pasteurellales; f__Pasteurellaceae; g__Actinobacillus; s__Actinobacillus_porcinus
ASV_24575	0	12.3333	1	0	0	0	d__Bacteria; p__Firmicutes; c__Clostridia; o__Clostridiales; f__Ruminococcaceae; g__Oscillospira; s__unidentified_Oscillospira
ASV_76796	0.166667	16.1667	0.666667	0	0	0	d__Bacteria; p__Firmicutes; c__Bacilli; o__Lactobacillales; f__Streptococcaceae; g__Streptococcus; s__unidentified_Streptococcus
ASV_37157	0	5.66667	0	0	0	0	d__Bacteria; p__Proteobacteria; c__Betaproteobacteria; o__Tremblayales; f__unidentified_Tremblayales; g__unidentified_Tremblayales; s__unidentified_Tremblayales
ASV_40301	0	12.1667	0	0	0	0	d__Bacteria; p__Bacteroidetes; c__Bacteroidia; o__Bacteroidales; f__S24-7; g__unidentified_S24-7; s__unidentified_S24-7
ASV_57190	0	14.3333	0	0	0	0	d__Bacteria; p__Bacteroidetes; c__Bacteroidia; o__Bacteroidales; f__Prevotellaceae; g__Prevotella; s__unidentified_Prevotella
ASV_51057	212.167	52.8333	80	2.66667	49	73.6667	d__Bacteria; p__Firmicutes; c__Clostridia; o__Clostridiales; f__Lachnospiraceae; g__Dorea; s__Dorea_longicatena
ASV_48331	0	8.33333	0	0	1.66667	0	d__Bacteria; p__Proteobacteria; c__Betaproteobacteria; o__Tremblayales; f__unidentified_Tremblayales; g__unidentified_Tremblayales; s__unidentified_Tremblayales
ASV_64589	0	5.66667	0	0	0	0	d__Bacteria; p__Proteobacteria; c__Betaproteobacteria; o__Tremblayales; f__unidentified_Tremblayales; g__unidentified_Tremblayales; s__unidentified_Tremblayales
ASV_81061	0	5.5	0	0	0	0	d__Bacteria; p__Proteobacteria; c__Betaproteobacteria; o__Tremblayales; f__unidentified_Tremblayales; g__unidentified_Tremblayales; s__unidentified_Tremblayales
ASV_12679	0	5.5	0	0	0	0	d__Bacteria; p__Firmicutes; c__Bacilli; o__Lactobacillales; f__Lactobacillaceae; g__Lactobacillus; s__Lactobacillus_vaginalis
ASV_24470	23.5	22.8333	74.1667	0	70	12.5	d__Bacteria; p__Bacteroidetes; c__Bacteroidia; o__Bacteroidales; f__Prevotellaceae; g__Prevotella; s__Prevotella_copri
ASV_41473	10.3333	11.5	13.3333	35	26.1667	16.5	d__Bacteria; p__Bacteroidetes; c__Bacteroidia; o__Bacteroidales; f__S24-7; g__unidentified_S24-7; s__unidentified_S24-7
ASV_66812	0	5.5	0	0	0	0	d__Bacteria; p__Firmicutes; c__Clostridia; o__Clostridiales; f__Ruminococcaceae; g__Faecalibacterium; s__Faecalibacterium_prausnitzii
ASV_48847	0	5.5	1	0	0	0	d__Bacteria; p__Firmicutes; c__Clostridia; o__Clostridiales; f__Veillonellaceae; g__Phascolarctobacterium; s__unidentified_Phascolarctobacterium
ASV_75535	0	5.5	0	0	0	0	d__Bacteria; p__Proteobacteria; c__Gammaproteobacteria; o__Pasteurellales; f__Pasteurellaceae; g__unclassified_Pasteurellaceae; s__unclassified_Pasteurellaceae
ASV_56721	0	5.5	0	0	0	0	d__Bacteria; p__Firmicutes; c__Clostridia; o__Clostridiales; f__Ruminococcaceae; g__unidentified_Ruminococcaceae; s__unidentified_Ruminococcaceae
ASV_65865	34.3333	75.1667	33.6667	0	30.3333	6.33333	d__Bacteria; p__Bacteroidetes; c__Bacteroidia; o__Bacteroidales; f__Prevotellaceae; g__Prevotella; s__Prevotella_copri
ASV_33899	0	5.33333	0	0	0	0	d__Bacteria; p__Firmicutes; c__Clostridia; o__Clostridiales; f__Lachnospiraceae; g__Blautia; s__unidentified_Blautia
ASV_31964	6.33333	8.16667	0	0	0	0	d__Bacteria; p__Firmicutes; c__Clostridia; o__Clostridiales; f__Lachnospiraceae; g__unclassified_Lachnospiraceae; s__unclassified_Lachnospiraceae
ASV_4969	0	5.33333	0	1.16667	0	0	d__Bacteria; p__Firmicutes; c__Clostridia; o__Clostridiales; f__Ruminococcaceae; g__Faecalibacterium; s__Faecalibacterium_prausnitzii
ASV_69341	0	5.33333	0	0	0	0	d__Bacteria; p__Firmicutes; c__Clostridia; o__Clostridiales; f__Ruminococcaceae; g__unidentified_Ruminococcaceae; s__unidentified_Ruminococcaceae
ASV_46714	0	7.33333	0	0	0	0	d__Bacteria; p__Proteobacteria; c__Betaproteobacteria; o__Tremblayales; f__unidentified_Tremblayales; g__unidentified_Tremblayales; s__unidentified_Tremblayales
ASV_69498	0.5	10.5	1.33333	0	0	0	d__Bacteria; p__Bacteroidetes; c__Bacteroidia; o__Bacteroidales; f__Prevotellaceae; g__Prevotella; s__unidentified_Prevotella
ASV_6170	0	5.16667	0	0	0	0	d__Bacteria; p__Bacteroidetes; c__Bacteroidia; o__Bacteroidales; f__Prevotellaceae; g__Prevotella; s__Prevotella_copri
ASV_2380	0.833333	129.667	51.3333	0	19.1667	3.5	d__Bacteria; p__Bacteroidetes; c__Bacteroidia; o__Bacteroidales; f__Prevotellaceae; g__Prevotella; s__Prevotella_copri
ASV_16206	0	5.16667	0	0	0	0	d__Bacteria; p__Firmicutes; c__Clostridia; o__Clostridiales; f__Lachnospiraceae; g__[Ruminococcus]; s__[Ruminococcus]_gnavus
ASV_57474	0	5.16667	0	0	0	0	d__Bacteria; p__Firmicutes; c__Clostridia; o__Clostridiales; f__Lachnospiraceae; g__unidentified_Lachnospiraceae; s__unidentified_Lachnospiraceae
ASV_76719	0	16	9.16667	0	0	0.166667	d__Bacteria; p__Proteobacteria; c__Gammaproteobacteria; o__Pasteurellales; f__Pasteurellaceae; g__Actinobacillus; s__Actinobacillus_indolicus
ASV_21640	0	5.16667	0	0	0	0	d__Bacteria; p__Proteobacteria; c__Betaproteobacteria; o__Tremblayales; f__unidentified_Tremblayales; g__unidentified_Tremblayales; s__unidentified_Tremblayales
ASV_71120	0	5.16667	0	0	0	0	d__Bacteria; p__Proteobacteria; c__Betaproteobacteria; o__Tremblayales; f__unidentified_Tremblayales; g__unidentified_Tremblayales; s__unidentified_Tremblayales
ASV_40551	0	5	0	0	0	0	d__Bacteria; p__Firmicutes; c__Erysipelotrichi; o__Erysipelotrichales; f__Erysipelotrichaceae; g__unidentified_Erysipelotrichaceae; s__unidentified_Erysipelotrichaceae
ASV_7271	2.83333	23	16.8333	0.333333	17.3333	1.5	d__Bacteria; p__Bacteroidetes; c__Bacteroidia; o__Bacteroidales; f__Prevotellaceae; g__Prevotella; s__Prevotella_copri
ASV_28182	26	27.5	48.6667	1	13	11.6667	d__Bacteria; p__Bacteroidetes; c__Bacteroidia; o__Bacteroidales; f__Prevotellaceae; g__Prevotella; s__Prevotella_copri
ASV_37690	0	5	0	0	0	0	d__Bacteria; p__Proteobacteria; c__Gammaproteobacteria; o__Pasteurellales; f__Pasteurellaceae; g__unclassified_Pasteurellaceae; s__unclassified_Pasteurellaceae
ASV_69238	0	9.16667	2.33333	0	0	0	d__Bacteria; p__Proteobacteria; c__Gammaproteobacteria; o__Pasteurellales; f__Pasteurellaceae; g__Actinobacillus; s__unclassified_Actinobacillus
ASV_16637	0	5	0	0	0	0	d__Bacteria; p__Proteobacteria; c__Betaproteobacteria; o__Tremblayales; f__unidentified_Tremblayales; g__unidentified_Tremblayales; s__unidentified_Tremblayales
ASV_50331	0	9.16667	0	0	0	0	d__Bacteria; p__Proteobacteria; c__Gammaproteobacteria; o__Pasteurellales; f__Pasteurellaceae; g__Actinobacillus; s__unclassified_Actinobacillus
ASV_65789	0	7	0	0	0	0	d__Bacteria; p__Proteobacteria; c__Betaproteobacteria; o__Tremblayales; f__unidentified_Tremblayales; g__unidentified_Tremblayales; s__unidentified_Tremblayales
ASV_46503	0	5	0	0	0	0	d__Bacteria; p__Proteobacteria; c__Betaproteobacteria; o__Tremblayales; f__unidentified_Tremblayales; g__unidentified_Tremblayales; s__unidentified_Tremblayales
ASV_78981	0	4.83333	0.166667	0	0	0	d__Bacteria; p__Proteobacteria; c__Betaproteobacteria; o__Tremblayales; f__unidentified_Tremblayales; g__unidentified_Tremblayales; s__unidentified_Tremblayales
ASV_75114	6.66667	16.3333	14.5	0	0	0	d__Bacteria; p__Firmicutes; c__Bacilli; o__Lactobacillales; f__Lactobacillaceae; g__Lactobacillus; s__unclassified_Lactobacillus
ASV_70234	18.8333	27.6667	58	2.83333	38.5	7.5	d__Bacteria; p__Bacteroidetes; c__Bacteroidia; o__Bacteroidales; f__Prevotellaceae; g__Prevotella; s__Prevotella_copri
ASV_29946	4.66667	19.8333	2.33333	0	0	0	d__Bacteria; p__Firmicutes; c__Clostridia; o__Clostridiales; f__Lachnospiraceae; g__Blautia; s__unidentified_Blautia
ASV_69940	8.5	16.1667	6.33333	9.5	11.1667	12.6667	d__Bacteria; p__Firmicutes; c__Clostridia; o__Clostridiales; f__Ruminococcaceae; g__Faecalibacterium; s__Faecalibacterium_prausnitzii
ASV_72248	0	11.6667	16.3333	0	0	0	d__Bacteria; p__Proteobacteria; c__Gammaproteobacteria; o__Pasteurellales; f__Pasteurellaceae; g__Actinobacillus; s__Actinobacillus_indolicus
ASV_52496	2.16667	15.1667	9.5	16.3333	4.5	16.1667	d__Bacteria; p__Proteobacteria; c__Deltaproteobacteria; o__Desulfovibrionales; f__Desulfovibrionaceae; g__Desulfovibrio; s__unidentified_Desulfovibrio
ASV_29521	0	10.8333	2.83333	0	0	0	d__Bacteria; p__Proteobacteria; c__Gammaproteobacteria; o__Pasteurellales; f__Pasteurellaceae; g__unclassified_Pasteurellaceae; s__unclassified_Pasteurellaceae
ASV_23437	5.16667	10.6667	4.83333	0	0	0	d__Bacteria; p__Firmicutes; c__Bacilli; o__Lactobacillales; f__Streptococcaceae; g__Streptococcus; s__Streptococcus_anginosus
ASV_77899	38.8333	22	32	5.16667	7.66667	30.6667	d__Bacteria; p__Firmicutes; c__Erysipelotrichi; o__Erysipelotrichales; f__Erysipelotrichaceae; g__[Eubacterium]; s__[Eubacterium]_biforme
ASV_69820	0	4.66667	0	0	0	0	d__Bacteria; p__Firmicutes; c__Clostridia; o__Clostridiales; f__Ruminococcaceae; g__unidentified_Ruminococcaceae; s__unidentified_Ruminococcaceae
ASV_79670	0	4.66667	0	0	0	0	d__Bacteria; p__Firmicutes; c__Clostridia; o__Clostridiales; f__Veillonellaceae; g__Phascolarctobacterium; s__unidentified_Phascolarctobacterium
ASV_61152	0	4.66667	0	0	0	0	d__Bacteria; p__Firmicutes; c__Clostridia; o__Clostridiales; f__Lachnospiraceae; g__Blautia; s__unidentified_Blautia
ASV_20915	0	12	3.5	0	0	0	d__Bacteria; p__Proteobacteria; c__Gammaproteobacteria; o__Pasteurellales; f__Pasteurellaceae; g__Actinobacillus; s__unclassified_Actinobacillus
ASV_52076	0	4.66667	0	0	0	0.833333	d__Bacteria; p__Proteobacteria; c__Gammaproteobacteria; o__Pasteurellales; f__Pasteurellaceae; g__Actinobacillus; s__unclassified_Actinobacillus
ASV_39253	100.333	33.8333	122.833	56.1667	28.6667	92.1667	d__Bacteria; p__Firmicutes; c__Clostridia; o__Clostridiales; f__Lachnospiraceae; g__Oribacterium; s__unidentified_Oribacterium
ASV_83512	0	4.5	0	0	0	0	d__Bacteria; p__Firmicutes; c__Bacilli; o__Lactobacillales; f__Streptococcaceae; g__Streptococcus; s__Streptococcus_equi
ASV_2088	5.66667	13.6667	6.16667	0	0	0	d__Bacteria; p__Bacteroidetes; c__Bacteroidia; o__Bacteroidales; f__Prevotellaceae; g__Prevotella; s__Prevotella_copri
ASV_76510	5.5	4.5	0	0	0	0	d__Bacteria; p__Firmicutes; c__Clostridia; o__Clostridiales; f__Clostridiaceae; g__SMB53; s__unidentified_SMB53
ASV_63261	0	4.5	0	0	0	0	d__Bacteria; p__Firmicutes; c__Clostridia; o__Clostridiales; f__Ruminococcaceae; g__unidentified_Ruminococcaceae; s__unidentified_Ruminococcaceae
ASV_49232	0	4.5	0	0	0	0	d__Bacteria; p__Proteobacteria; c__Betaproteobacteria; o__Tremblayales; f__unidentified_Tremblayales; g__unidentified_Tremblayales; s__unidentified_Tremblayales
ASV_4232	0	4.5	0	0	0	0	d__Bacteria; p__Firmicutes; c__Clostridia; o__Clostridiales; f__Ruminococcaceae; g__unidentified_Ruminococcaceae; s__unidentified_Ruminococcaceae
ASV_79683	0	4.5	0	0	0	0	d__Bacteria; p__Firmicutes; c__Bacilli; o__Lactobacillales; f__Streptococcaceae; g__Streptococcus; s__Streptococcus_agalactiae
ASV_71943	0	7.33333	1.16667	0	0	0	d__Bacteria; p__Proteobacteria; c__Gammaproteobacteria; o__Pasteurellales; f__Pasteurellaceae; g__Actinobacillus; s__unclassified_Actinobacillus
ASV_62296	0	21.3333	13	0	0	0	d__Bacteria; p__Proteobacteria; c__Gammaproteobacteria; o__Pasteurellales; f__Pasteurellaceae; g__Actinobacillus; s__unclassified_Actinobacillus
ASV_47196	0	12.1667	3.66667	0	0	0	d__Bacteria; p__Proteobacteria; c__Gammaproteobacteria; o__Pasteurellales; f__Pasteurellaceae; g__Pasteurella; s__Pasteurella_aerogenes
ASV_13079	0	8.66667	0	0	0	0	d__Bacteria; p__Proteobacteria; c__Betaproteobacteria; o__Tremblayales; f__unidentified_Tremblayales; g__unidentified_Tremblayales; s__unidentified_Tremblayales
ASV_25827	0	7	0	0	0	0	d__Bacteria; p__Bacteroidetes; c__Bacteroidia; o__Bacteroidales; f__Prevotellaceae; g__Prevotella; s__unidentified_Prevotella
ASV_4654	0	4.33333	0	0	0	0	d__Bacteria; p__Bacteroidetes; c__Bacteroidia; o__Bacteroidales; f__unidentified_Bacteroidales; g__unidentified_Bacteroidales; s__unidentified_Bacteroidales
ASV_76156	0	4.33333	0	0	0	0	d__Bacteria; p__Proteobacteria; c__unclassified_Proteobacteria; o__unclassified_Proteobacteria; f__unclassified_Proteobacteria; g__unclassified_Proteobacteria; s__unclassified_Proteobacteria
ASV_59845	0	4.33333	2.5	4	0	0	d__Bacteria; p__Firmicutes; c__Clostridia; o__Clostridiales; f__Lachnospiraceae; g__unidentified_Lachnospiraceae; s__unidentified_Lachnospiraceae
ASV_5425	0.5	13.5	8.83333	0	0	0	d__Bacteria; p__Proteobacteria; c__Gammaproteobacteria; o__Pasteurellales; f__Pasteurellaceae; g__unclassified_Pasteurellaceae; s__unclassified_Pasteurellaceae
ASV_20844	0	4.33333	0	0	0	0	d__Bacteria; p__Firmicutes; c__Clostridia; o__Clostridiales; f__Ruminococcaceae; g__Faecalibacterium; s__unidentified_Faecalibacterium
ASV_81871	0	11.1667	0	0	0	0	d__Bacteria; p__Proteobacteria; c__Betaproteobacteria; o__Tremblayales; f__unidentified_Tremblayales; g__unidentified_Tremblayales; s__unidentified_Tremblayales
ASV_42086	60.3333	27.8333	79	40.3333	35.1667	60.6667	d__Bacteria; p__Firmicutes; c__Clostridia; o__Clostridiales; f__Veillonellaceae; g__Mitsuokella; s__unidentified_Mitsuokella
ASV_31412	0	4.33333	0	0	0	0	d__Bacteria; p__Proteobacteria; c__Gammaproteobacteria; o__Pasteurellales; f__Pasteurellaceae; g__Actinobacillus; s__unclassified_Actinobacillus
ASV_9252	0	8.16667	0	0	0	0	d__Bacteria; p__Bacteroidetes; c__Bacteroidia; o__Bacteroidales; f__S24-7; g__unidentified_S24-7; s__unidentified_S24-7
ASV_80987	0	12.8333	0.5	0	0	0	d__Bacteria; p__Bacteroidetes; c__Bacteroidia; o__Bacteroidales; f__Prevotellaceae; g__Prevotella; s__unidentified_Prevotella
ASV_16281	0	11.1667	0	0	0	0	d__Bacteria; p__Bacteroidetes; c__Bacteroidia; o__Bacteroidales; f__Prevotellaceae; g__Prevotella; s__unidentified_Prevotella
ASV_58218	6.5	12.1667	1.5	23.1667	1.5	5.16667	d__Bacteria; p__Bacteroidetes; c__Bacteroidia; o__Bacteroidales; f__S24-7; g__unidentified_S24-7; s__unidentified_S24-7
ASV_7823	22.6667	35.3333	11	32.3333	26.3333	15.5	d__Bacteria; p__Bacteroidetes; c__Bacteroidia; o__Bacteroidales; f__S24-7; g__unidentified_S24-7; s__unidentified_S24-7
ASV_52472	0	4.16667	0	0	0	0	d__Bacteria; p__Bacteroidetes; c__Bacteroidia; o__Bacteroidales; f__Prevotellaceae; g__Prevotella; s__unidentified_Prevotella
ASV_107	6	15.3333	9	0	7.16667	4.83333	d__Bacteria; p__Firmicutes; c__Clostridia; o__Clostridiales; f__Lachnospiraceae; g__unidentified_Lachnospiraceae; s__unidentified_Lachnospiraceae
ASV_80742	0	4.16667	0	0	0	4.83333	d__Bacteria; p__Firmicutes; c__Clostridia; o__Clostridiales; f__Lachnospiraceae; g__Blautia; s__unidentified_Blautia
ASV_2166	0	4.16667	0	0	0	0	d__Bacteria; p__Firmicutes; c__Clostridia; o__Clostridiales; f__Ruminococcaceae; g__Faecalibacterium; s__Faecalibacterium_prausnitzii
ASV_51154	0	4.16667	0	0	0	0	d__Bacteria; p__Firmicutes; c__Clostridia; o__Clostridiales; f__Ruminococcaceae; g__unclassified_Ruminococcaceae; s__unclassified_Ruminococcaceae
ASV_1087	0.833333	14.8333	5.83333	0	0	0	d__Bacteria; p__Firmicutes; c__Clostridia; o__Clostridiales; f__Veillonellaceae; g__Acidaminococcus; s__unidentified_Acidaminococcus
ASV_21625	0.666667	10.3333	1	0	1	0	d__Bacteria; p__Cyanobacteria; c__4C0d-2; o__YS2; f__unidentified_YS2; g__unidentified_YS2; s__unidentified_YS2
ASV_80533	0	4	0	0	0	0	d__Bacteria; p__Proteobacteria; c__Betaproteobacteria; o__Tremblayales; f__unidentified_Tremblayales; g__unidentified_Tremblayales; s__unidentified_Tremblayales
ASV_31324	0	7.83333	2	1.66667	0	0	d__Bacteria; p__Bacteroidetes; c__Bacteroidia; o__Bacteroidales; f__S24-7; g__unidentified_S24-7; s__unidentified_S24-7
ASV_47929	0	6.5	0	0	0	0	d__Bacteria; p__Firmicutes; c__Clostridia; o__Clostridiales; f__Lachnospiraceae; g__Lachnospira; s__unidentified_Lachnospira
ASV_74385	0	11	0	0	0	0	d__Bacteria; p__Firmicutes; c__Clostridia; o__Clostridiales; f__Lachnospiraceae; g__Blautia; s__unidentified_Blautia
ASV_54740	0	4	0	0	0	0	d__Bacteria; p__Firmicutes; c__Clostridia; o__Clostridiales; f__Ruminococcaceae; g__Faecalibacterium; s__Faecalibacterium_prausnitzii
ASV_17196	0	4	0	0	0	0	d__Bacteria; p__Proteobacteria; c__Gammaproteobacteria; o__Pasteurellales; f__Pasteurellaceae; g__Actinobacillus; s__Actinobacillus_porcinus
ASV_82003	0	4	0	0	0	0	d__Bacteria; p__Proteobacteria; c__Gammaproteobacteria; o__Pasteurellales; f__Pasteurellaceae; g__unclassified_Pasteurellaceae; s__unclassified_Pasteurellaceae
ASV_29223	0	4	0	0	0	0	d__Bacteria; p__Proteobacteria; c__Betaproteobacteria; o__Tremblayales; f__unidentified_Tremblayales; g__unidentified_Tremblayales; s__unidentified_Tremblayales
ASV_15971	59	31.1667	78.1667	37.8333	17.3333	58.5	d__Bacteria; p__Firmicutes; c__Bacilli; o__Lactobacillales; f__Lactobacillaceae; g__Lactobacillus; s__unidentified_Lactobacillus
ASV_1167	0	3.83333	0	0	0	0	d__Bacteria; p__Proteobacteria; c__Betaproteobacteria; o__Tremblayales; f__unidentified_Tremblayales; g__unidentified_Tremblayales; s__unidentified_Tremblayales
ASV_321	14.5	24.5	21.1667	0	0	22	d__Bacteria; p__Firmicutes; c__Clostridia; o__Clostridiales; f__Clostridiaceae; g__SMB53; s__unidentified_SMB53
ASV_18683	1.83333	3.83333	0	0	0	0	d__Bacteria; p__Firmicutes; c__Clostridia; o__Clostridiales; f__Lachnospiraceae; g__Blautia; s__Blautia_obeum
ASV_41018	0	3.83333	0	0	0	0	d__Bacteria; p__Proteobacteria; c__Gammaproteobacteria; o__Pasteurellales; f__Pasteurellaceae; g__unclassified_Pasteurellaceae; s__unclassified_Pasteurellaceae
ASV_5113	0	6.16667	0	0	0	0	d__Bacteria; p__Proteobacteria; c__Gammaproteobacteria; o__Pasteurellales; f__Pasteurellaceae; g__Actinobacillus; s__unclassified_Actinobacillus
ASV_47095	0	8.5	0	0	0	0	d__Bacteria; p__Proteobacteria; c__Deltaproteobacteria; o__Desulfovibrionales; f__Desulfovibrionaceae; g__Desulfovibrio; s__unidentified_Desulfovibrio
ASV_11073	15.1667	14.1667	4.83333	12.3333	21.6667	0	d__Bacteria; p__Firmicutes; c__Clostridia; o__Clostridiales; f__Veillonellaceae; g__Megasphaera; s__unidentified_Megasphaera
ASV_57977	9.33333	7.66667	6	0	0	0	d__Bacteria; p__Firmicutes; c__Bacilli; o__Turicibacterales; f__Turicibacteraceae; g__Turicibacter; s__unidentified_Turicibacter
ASV_34136	15	12.6667	0	5.33333	24	1.66667	d__Bacteria; p__Bacteroidetes; c__Bacteroidia; o__Bacteroidales; f__Prevotellaceae; g__Prevotella; s__Prevotella_stercorea
ASV_58567	0	3.66667	0	0	0	0	d__Bacteria; p__Bacteroidetes; c__Bacteroidia; o__Bacteroidales; f__Prevotellaceae; g__Prevotella; s__Prevotella_copri
ASV_32769	0	3.66667	0	0	0	0	d__Bacteria; p__Proteobacteria; c__Betaproteobacteria; o__Tremblayales; f__unidentified_Tremblayales; g__unidentified_Tremblayales; s__unidentified_Tremblayales
ASV_74826	0	8.33333	0	0	0	0	d__Bacteria; p__Bacteroidetes; c__Bacteroidia; o__Bacteroidales; f__S24-7; g__unidentified_S24-7; s__unidentified_S24-7
ASV_61191	0	3.66667	0	0	0	0	d__Bacteria; p__Bacteroidetes; c__Bacteroidia; o__Bacteroidales; f__Prevotellaceae; g__Prevotella; s__unidentified_Prevotella
ASV_76614	0	3.66667	0	0	0	0	d__Bacteria; p__Firmicutes; c__Clostridia; o__Clostridiales; f__unidentified_Clostridiales; g__unidentified_Clostridiales; s__unidentified_Clostridiales
ASV_57294	1.66667	6.66667	0	0	0	0	d__Bacteria; p__Proteobacteria; c__Gammaproteobacteria; o__Pasteurellales; f__Pasteurellaceae; g__Actinobacillus; s__Actinobacillus_indolicus
ASV_25054	30.6667	40.3333	42.1667	8.33333	16.8333	18.1667	d__Bacteria; p__Firmicutes; c__Clostridia; o__Clostridiales; f__Veillonellaceae; g__Anaerovibrio; s__unidentified_Anaerovibrio
ASV_50956	0	3.66667	0	0	0	0	d__Bacteria; p__Proteobacteria; c__Betaproteobacteria; o__Tremblayales; f__unidentified_Tremblayales; g__unidentified_Tremblayales; s__unidentified_Tremblayales
ASV_49273	10.5	9.5	19	53.8333	68	17.1667	d__Bacteria; p__Spirochaetes; c__Spirochaetes; o__Spirochaetales; f__Spirochaetaceae; g__Treponema; s__unidentified_Treponema
ASV_22120	0	3.5	0	0	0	0	d__Bacteria; p__Firmicutes; c__Bacilli; o__Lactobacillales; f__Streptococcaceae; g__Streptococcus; s__unclassified_Streptococcus
ASV_39572	0	12	0	0	0	0	d__Bacteria; p__Bacteroidetes; c__Bacteroidia; o__Bacteroidales; f__S24-7; g__unidentified_S24-7; s__unidentified_S24-7
ASV_17607	0	3.5	0	0	0	0	d__Bacteria; p__Proteobacteria; c__Betaproteobacteria; o__Tremblayales; f__unidentified_Tremblayales; g__unidentified_Tremblayales; s__unidentified_Tremblayales
ASV_83365	0	8.33333	0	0	0	0	d__Bacteria; p__Proteobacteria; c__Betaproteobacteria; o__Tremblayales; f__unidentified_Tremblayales; g__unidentified_Tremblayales; s__unidentified_Tremblayales
ASV_81218	0	6.5	0	0	0	1.83333	d__Bacteria; p__Firmicutes; c__Clostridia; o__Clostridiales; f__Lachnospiraceae; g__unidentified_Lachnospiraceae; s__unidentified_Lachnospiraceae
ASV_13212	6.16667	6.66667	0.333333	0	0	0	d__Bacteria; p__Firmicutes; c__Clostridia; o__Clostridiales; f__Lachnospiraceae; g__Roseburia; s__unidentified_Roseburia
ASV_71616	0	3.5	0	0	0	0	d__Bacteria; p__Proteobacteria; c__Gammaproteobacteria; o__Pasteurellales; f__Pasteurellaceae; g__Actinobacillus; s__unclassified_Actinobacillus
ASV_76881	0	13.5	9.5	0	0	0	d__Bacteria; p__Proteobacteria; c__Gammaproteobacteria; o__Pasteurellales; f__Pasteurellaceae; g__Actinobacillus; s__Actinobacillus_indolicus
ASV_36642	0	9	19.3333	0	0	0	d__Bacteria; p__Proteobacteria; c__Gammaproteobacteria; o__Pasteurellales; f__Pasteurellaceae; g__Actinobacillus; s__Actinobacillus_indolicus
ASV_78415	0	3.5	0	0	0	0	d__Bacteria; p__Proteobacteria; c__Gammaproteobacteria; o__Pasteurellales; f__Pasteurellaceae; g__Actinobacillus; s__Actinobacillus_indolicus
ASV_62113	0	3.5	0	0	0	0	d__Bacteria; p__Firmicutes; c__Clostridia; o__Clostridiales; f__Veillonellaceae; g__Phascolarctobacterium; s__unidentified_Phascolarctobacterium
ASV_5644	0	3.5	0	0	0	0	d__Bacteria; p__Actinobacteria; c__Coriobacteriia; o__Coriobacteriales; f__Coriobacteriaceae; g__Collinsella; s__unclassified_Collinsella
ASV_33728	0.833333	6.33333	8.33333	0.666667	0	34.5	d__Bacteria; p__Proteobacteria; c__Gammaproteobacteria; o__Aeromonadales; f__Succinivibrionaceae; g__Succinivibrio; s__unidentified_Succinivibrio
ASV_30140	73	145	68	1.83333	7.66667	25.3333	d__Bacteria; p__Firmicutes; c__Bacilli; o__Lactobacillales; f__Lactobacillaceae; g__Lactobacillus; s__Lactobacillus_salivarius
ASV_6205	0	3.33333	0	0	0	0	d__Bacteria; p__Proteobacteria; c__Betaproteobacteria; o__Tremblayales; f__unidentified_Tremblayales; g__unidentified_Tremblayales; s__unidentified_Tremblayales
ASV_52914	6.66667	14.3333	24	0	6	0	d__Bacteria; p__Bacteroidetes; c__Bacteroidia; o__Bacteroidales; f__Prevotellaceae; g__Prevotella; s__unidentified_Prevotella
ASV_35769	2	13.8333	2.66667	0	3.5	1.33333	d__Bacteria; p__Bacteroidetes; c__Bacteroidia; o__Bacteroidales; f__Prevotellaceae; g__Prevotella; s__unidentified_Prevotella
ASV_29389	19.3333	34	36.3333	8.66667	29.1667	0	d__Bacteria; p__Bacteroidetes; c__Bacteroidia; o__Bacteroidales; f__Prevotellaceae; g__Prevotella; s__Prevotella_stercorea
ASV_10511	20.1667	14.1667	17	2.66667	14.3333	43.6667	d__Bacteria; p__Bacteroidetes; c__Bacteroidia; o__Bacteroidales; f__[Paraprevotellaceae]; g__unidentified_[Paraprevotellaceae]; s__unidentified_[Paraprevotellaceae]
ASV_41954	30	67.5	52.8333	18.1667	7	55.5	d__Bacteria; p__Bacteroidetes; c__Bacteroidia; o__Bacteroidales; f__S24-7; g__unidentified_S24-7; s__unidentified_S24-7
ASV_77265	0	3.33333	0	0	0	0	d__Bacteria; p__Firmicutes; c__Clostridia; o__Clostridiales; f__Ruminococcaceae; g__unidentified_Ruminococcaceae; s__unidentified_Ruminococcaceae
ASV_64158	0	3.33333	0	0	0	0	d__Bacteria; p__Firmicutes; c__Clostridia; o__Clostridiales; f__unidentified_Clostridiales; g__unidentified_Clostridiales; s__unidentified_Clostridiales
ASV_59172	0	3.33333	0	0	0	0	d__Bacteria; p__Spirochaetes; c__Spirochaetes; o__Spirochaetales; f__Spirochaetaceae; g__Treponema; s__unidentified_Treponema
ASV_49446	0	3.33333	0	0	0	0	d__Bacteria; p__Firmicutes; c__Clostridia; o__Clostridiales; f__Lachnospiraceae; g__unclassified_Lachnospiraceae; s__unclassified_Lachnospiraceae
ASV_82546	0	11.1667	0	0	3.16667	0	d__Bacteria; p__Firmicutes; c__Clostridia; o__Clostridiales; f__Lachnospiraceae; g__Roseburia; s__unclassified_Roseburia
ASV_12216	14.5	23.3333	33.8333	0	0	0	d__Bacteria; p__Proteobacteria; c__Gammaproteobacteria; o__Pasteurellales; f__Pasteurellaceae; g__Actinobacillus; s__Actinobacillus_indolicus
ASV_49901	0	7.5	0	0	0	0	d__Bacteria; p__Proteobacteria; c__Gammaproteobacteria; o__Pasteurellales; f__Pasteurellaceae; g__Actinobacillus; s__unclassified_Actinobacillus
ASV_71942	0	8.83333	1.33333	0	0	6.83333	d__Bacteria; p__Proteobacteria; c__Deltaproteobacteria; o__Desulfovibrionales; f__Desulfovibrionaceae; g__unclassified_Desulfovibrionaceae; s__unclassified_Desulfovibrionaceae
ASV_23066	22.5	21.6667	33.6667	0	3	3.83333	d__Bacteria; p__Firmicutes; c__Clostridia; o__Clostridiales; f__Veillonellaceae; g__Phascolarctobacterium; s__unidentified_Phascolarctobacterium
ASV_76210	0.666667	4.33333	2.16667	0	0	0	d__Bacteria; p__Firmicutes; c__Clostridia; o__Clostridiales; f__Veillonellaceae; g__Phascolarctobacterium; s__unidentified_Phascolarctobacterium
ASV_83515	0	3.33333	0	0	0	0	d__Bacteria; p__Firmicutes; c__Clostridia; o__Clostridiales; f__Veillonellaceae; g__Phascolarctobacterium; s__unidentified_Phascolarctobacterium
ASV_66399	0	3.33333	0	0	0	0	d__Bacteria; p__Firmicutes; c__Clostridia; o__Clostridiales; f__Veillonellaceae; g__Phascolarctobacterium; s__unidentified_Phascolarctobacterium
ASV_48690	0	3.33333	0	0	0	0	d__Bacteria; p__Proteobacteria; c__Betaproteobacteria; o__Tremblayales; f__unidentified_Tremblayales; g__unidentified_Tremblayales; s__unidentified_Tremblayales
ASV_54062	0	3.33333	0	0	0	0	d__Bacteria; p__Firmicutes; c__Bacilli; o__Lactobacillales; f__Lactobacillaceae; g__Lactobacillus; s__unidentified_Lactobacillus
ASV_49608	0	3.16667	0	0	0	0	d__Bacteria; p__Proteobacteria; c__Betaproteobacteria; o__Tremblayales; f__unidentified_Tremblayales; g__unidentified_Tremblayales; s__unidentified_Tremblayales
ASV_3517	62.8333	5.66667	9.5	0	0	6.16667	d__Bacteria; p__Bacteroidetes; c__Bacteroidia; o__Bacteroidales; f__S24-7; g__unidentified_S24-7; s__unidentified_S24-7
ASV_71288	0	3.16667	0	0	0	0	d__Bacteria; p__Bacteroidetes; c__Bacteroidia; o__Bacteroidales; f__Prevotellaceae; g__Prevotella; s__unidentified_Prevotella
ASV_11827	0	9	0	0	0	0	d__Bacteria; p__Bacteroidetes; c__Bacteroidia; o__Bacteroidales; f__Prevotellaceae; g__Prevotella; s__unidentified_Prevotella
ASV_60821	19.5	86.6667	163.167	2	59.1667	6	d__Bacteria; p__Bacteroidetes; c__Bacteroidia; o__Bacteroidales; f__Prevotellaceae; g__Prevotella; s__unidentified_Prevotella
ASV_26901	0	3.16667	0	0	0	0	d__Bacteria; p__Bacteroidetes; c__Bacteroidia; o__Bacteroidales; f__unidentified_Bacteroidales; g__unidentified_Bacteroidales; s__unidentified_Bacteroidales
ASV_69502	0	3.16667	0	0	0	0	d__Bacteria; p__Firmicutes; c__Clostridia; o__Clostridiales; f__Ruminococcaceae; g__unclassified_Ruminococcaceae; s__unclassified_Ruminococcaceae
ASV_27109	0	3.16667	0	0	0	0	d__Bacteria; p__Firmicutes; c__Clostridia; o__Clostridiales; f__Lachnospiraceae; g__[Ruminococcus]; s__[Ruminococcus]_gnavus
ASV_68918	4.5	9.5	8	0	8	8.66667	d__Bacteria; p__Firmicutes; c__Clostridia; o__Clostridiales; f__Lachnospiraceae; g__unclassified_Lachnospiraceae; s__unclassified_Lachnospiraceae
ASV_49564	0	3.16667	0	0	0	0	d__Bacteria; p__Proteobacteria; c__Gammaproteobacteria; o__Pasteurellales; f__Pasteurellaceae; g__Actinobacillus; s__Actinobacillus_porcinus
ASV_41637	116.833	16	5.16667	1.5	4.5	2.83333	d__Bacteria; p__Firmicutes; c__Clostridia; o__Clostridiales; f__Lachnospiraceae; g__Blautia; s__unidentified_Blautia
ASV_71130	15.8333	13.5	0	10.3333	12.8333	29.5	d__Bacteria; p__Firmicutes; c__Bacilli; o__Lactobacillales; f__Lactobacillaceae; g__Lactobacillus; s__unidentified_Lactobacillus
ASV_61698	0	3.16667	0	0	0	0	d__Bacteria; p__Firmicutes; c__Clostridia; o__Clostridiales; f__Ruminococcaceae; g__Faecalibacterium; s__Faecalibacterium_prausnitzii
ASV_20808	0	7.5	0	0	0	0	d__Bacteria; p__Proteobacteria; c__Gammaproteobacteria; o__Pasteurellales; f__Pasteurellaceae; g__unclassified_Pasteurellaceae; s__unclassified_Pasteurellaceae
ASV_58884	0	5.66667	0.333333	0	0	0	d__Bacteria; p__Proteobacteria; c__Gammaproteobacteria; o__Pasteurellales; f__Pasteurellaceae; g__unclassified_Pasteurellaceae; s__unclassified_Pasteurellaceae
ASV_890	1.66667	5	0	0	0	0	d__Bacteria; p__Proteobacteria; c__Gammaproteobacteria; o__Pasteurellales; f__Pasteurellaceae; g__unclassified_Pasteurellaceae; s__unclassified_Pasteurellaceae
ASV_52599	0	14.5	2.83333	0	0	0	d__Bacteria; p__Proteobacteria; c__Gammaproteobacteria; o__Pasteurellales; f__Pasteurellaceae; g__unclassified_Pasteurellaceae; s__unclassified_Pasteurellaceae
ASV_3816	0	3.16667	0	0	0	0	d__Bacteria; p__Proteobacteria; c__Gammaproteobacteria; o__Pasteurellales; f__Pasteurellaceae; g__unidentified_Pasteurellaceae; s__unidentified_Pasteurellaceae
ASV_15612	0	5	5	0.5	0	0	d__Bacteria; p__Proteobacteria; c__Betaproteobacteria; o__Tremblayales; f__unidentified_Tremblayales; g__unidentified_Tremblayales; s__unidentified_Tremblayales
ASV_56727	9	3.16667	2.66667	0	0	0	d__Bacteria; p__Firmicutes; c__Clostridia; o__Clostridiales; f__Veillonellaceae; g__Megasphaera; s__unidentified_Megasphaera
ASV_18782	0	5	0	0	0	0	d__Bacteria; p__Firmicutes; c__Clostridia; o__Clostridiales; f__Veillonellaceae; g__Acidaminococcus; s__unidentified_Acidaminococcus
ASV_26798	0	3.16667	0	0	0	0	d__Bacteria; p__Firmicutes; c__Clostridia; o__Clostridiales; f__Veillonellaceae; g__Phascolarctobacterium; s__unidentified_Phascolarctobacterium
ASV_24059	0	3.16667	0	0	0	0	d__Bacteria; p__Proteobacteria; c__Betaproteobacteria; o__Tremblayales; f__unidentified_Tremblayales; g__unidentified_Tremblayales; s__unidentified_Tremblayales
ASV_33273	0	3.16667	0	0	0	0	d__Bacteria; p__Proteobacteria; c__Betaproteobacteria; o__Tremblayales; f__unidentified_Tremblayales; g__unidentified_Tremblayales; s__unidentified_Tremblayales
ASV_85394	0	3	0	0	37.1667	0	d__Bacteria; p__Firmicutes; c__Bacilli; o__Lactobacillales; f__Lactobacillaceae; g__Lactobacillus; s__Lactobacillus_helveticus
ASV_76094	3	16.6667	4.33333	0	4.33333	0	d__Bacteria; p__Bacteroidetes; c__Bacteroidia; o__Bacteroidales; f__Prevotellaceae; g__Prevotella; s__unidentified_Prevotella
ASV_33045	0	3	0	0	0	0	d__Bacteria; p__Bacteroidetes; c__Bacteroidia; o__Bacteroidales; f__Prevotellaceae; g__Prevotella; s__Prevotella_copri
ASV_53468	0.666667	10.3333	2.16667	0	0	0	d__Bacteria; p__Bacteroidetes; c__Bacteroidia; o__Bacteroidales; f__Prevotellaceae; g__Prevotella; s__unidentified_Prevotella
ASV_77754	0	3	0	0	0	0	d__Bacteria; p__Proteobacteria; c__Betaproteobacteria; o__Tremblayales; f__unidentified_Tremblayales; g__unidentified_Tremblayales; s__unidentified_Tremblayales
ASV_84737	4.33333	25.1667	22.3333	5.33333	0	2.83333	d__Bacteria; p__Firmicutes; c__Clostridia; o__Clostridiales; f__[Mogibacteriaceae]; g__unidentified_[Mogibacteriaceae]; s__unidentified_[Mogibacteriaceae]
ASV_38323	0	3	0	0	0	0	d__Bacteria; p__Proteobacteria; c__Betaproteobacteria; o__Tremblayales; f__unidentified_Tremblayales; g__unidentified_Tremblayales; s__unidentified_Tremblayales
ASV_60977	0	10.1667	0	0	0	0	d__Bacteria; p__Firmicutes; c__Clostridia; o__Clostridiales; f__Lachnospiraceae; g__unclassified_Lachnospiraceae; s__unclassified_Lachnospiraceae
ASV_85049	0	3	0	0	0	0	d__Bacteria; p__Firmicutes; c__Clostridia; o__Clostridiales; f__unidentified_Clostridiales; g__unidentified_Clostridiales; s__unidentified_Clostridiales
ASV_4835	23.8333	10.8333	32.1667	2.33333	15	3.66667	d__Bacteria; p__Firmicutes; c__Clostridia; o__Clostridiales; f__Lachnospiraceae; g__unidentified_Lachnospiraceae; s__unidentified_Lachnospiraceae
ASV_63516	4.33333	9.33333	1	11.6667	16.5	12.6667	d__Bacteria; p__Firmicutes; c__Clostridia; o__Clostridiales; f__Lachnospiraceae; g__unidentified_Lachnospiraceae; s__unidentified_Lachnospiraceae
ASV_16944	10.3333	18.6667	0	8	25.6667	35.3333	d__Bacteria; p__Firmicutes; c__Clostridia; o__Clostridiales; f__Ruminococcaceae; g__Faecalibacterium; s__Faecalibacterium_prausnitzii
ASV_12513	0	3	0	0	0	0	d__Bacteria; p__Firmicutes; c__Clostridia; o__Clostridiales; f__Ruminococcaceae; g__Faecalibacterium; s__Faecalibacterium_prausnitzii
ASV_83323	0	3	0	0	0	0	d__Bacteria; p__Firmicutes; c__Clostridia; o__Clostridiales; f__Ruminococcaceae; g__unidentified_Ruminococcaceae; s__unidentified_Ruminococcaceae
ASV_16031	0	5.16667	1	0	0	0	d__Bacteria; p__Proteobacteria; c__Gammaproteobacteria; o__Pasteurellales; f__Pasteurellaceae; g__Actinobacillus; s__unclassified_Actinobacillus
ASV_86421	1.83333	3	0.666667	0	0	0	d__Bacteria; p__Proteobacteria; c__Gammaproteobacteria; o__Pasteurellales; f__Pasteurellaceae; g__unclassified_Pasteurellaceae; s__unclassified_Pasteurellaceae
ASV_16081	0	12	1	0	0	0	d__Bacteria; p__Proteobacteria; c__Gammaproteobacteria; o__Pasteurellales; f__Pasteurellaceae; g__Pasteurella; s__Pasteurella_aerogenes
ASV_70665	0	3	0	0	0	0	d__Bacteria; p__Proteobacteria; c__Gammaproteobacteria; o__Pasteurellales; f__Pasteurellaceae; g__Actinobacillus; s__unclassified_Actinobacillus
ASV_85629	0	3	0	0	0	0	d__Bacteria; p__Proteobacteria; c__Gammaproteobacteria; o__Pasteurellales; f__Pasteurellaceae; g__Actinobacillus; s__Actinobacillus_indolicus
ASV_13890	0	10	0	4.16667	4.5	53.8333	d__Bacteria; p__Firmicutes; c__Clostridia; o__Clostridiales; f__unidentified_Clostridiales; g__unidentified_Clostridiales; s__unidentified_Clostridiales
ASV_60160	0	3	0	0	0	0	d__Bacteria; p__Firmicutes; c__Clostridia; o__Clostridiales; f__Ruminococcaceae; g__Faecalibacterium; s__unidentified_Faecalibacterium
ASV_2276	0	3	0	0	0	0	d__Bacteria; p__Proteobacteria; c__Gammaproteobacteria; o__Pasteurellales; f__Pasteurellaceae; g__Pasteurella; s__Pasteurella_aerogenes
ASV_79004	0	2.83333	0	0	0	0	d__Bacteria; p__Firmicutes; c__Bacilli; o__Lactobacillales; f__Streptococcaceae; g__Streptococcus; s__unclassified_Streptococcus
ASV_81441	0.5	4.66667	0.333333	0	0	0	d__Bacteria; p__Firmicutes; c__Bacilli; o__Lactobacillales; f__Streptococcaceae; g__Streptococcus; s__Streptococcus_equi
ASV_33062	0	2.83333	0	0	0	0	d__Bacteria; p__Proteobacteria; c__Betaproteobacteria; o__Tremblayales; f__unidentified_Tremblayales; g__unidentified_Tremblayales; s__unidentified_Tremblayales
ASV_70047	26.5	18.6667	24	4.66667	34	26.6667	d__Bacteria; p__Bacteroidetes; c__Bacteroidia; o__Bacteroidales; f__unidentified_Bacteroidales; g__unidentified_Bacteroidales; s__unidentified_Bacteroidales
ASV_74740	0	5.83333	0	0	0	0	d__Bacteria; p__Proteobacteria; c__Betaproteobacteria; o__Tremblayales; f__unidentified_Tremblayales; g__unidentified_Tremblayales; s__unidentified_Tremblayales
ASV_48717	29.8333	17.8333	19.8333	4.83333	28.3333	30.1667	d__Bacteria; p__Bacteroidetes; c__Bacteroidia; o__Bacteroidales; f__Prevotellaceae; g__Prevotella; s__unidentified_Prevotella
ASV_38781	0	2.83333	0	0	0	0	d__Bacteria; p__Bacteroidetes; c__Bacteroidia; o__Bacteroidales; f__Prevotellaceae; g__Prevotella; s__Prevotella_copri
ASV_15320	0	2.83333	0	0	0	0	d__Bacteria; p__Bacteroidetes; c__Bacteroidia; o__Bacteroidales; f__Prevotellaceae; g__Prevotella; s__Prevotella_copri
ASV_61488	12.6667	9.33333	2.16667	4.5	2.33333	3.66667	d__Bacteria; p__Bacteroidetes; c__Bacteroidia; o__Bacteroidales; f__unidentified_Bacteroidales; g__unidentified_Bacteroidales; s__unidentified_Bacteroidales
ASV_3529	4.33333	5	5	2.66667	4.33333	0	d__Bacteria; p__Firmicutes; c__Clostridia; o__Clostridiales; f__Lachnospiraceae; g__unidentified_Lachnospiraceae; s__unidentified_Lachnospiraceae
ASV_79763	0	2.83333	0	0	0	0	d__Bacteria; p__Firmicutes; c__Clostridia; o__Clostridiales; f__unidentified_Clostridiales; g__unidentified_Clostridiales; s__unidentified_Clostridiales
ASV_48596	0	4.16667	0	0	0	0	d__Bacteria; p__Firmicutes; c__Clostridia; o__Clostridiales; f__Lachnospiraceae; g__unclassified_Lachnospiraceae; s__unclassified_Lachnospiraceae
ASV_78435	0	2.83333	0	0	0	0	d__Bacteria; p__Firmicutes; c__Clostridia; o__Clostridiales; f__Lachnospiraceae; g__unidentified_Lachnospiraceae; s__unidentified_Lachnospiraceae
ASV_47160	0	2.83333	0	0	0	0	d__Bacteria; p__Firmicutes; c__Clostridia; o__Clostridiales; f__unidentified_Clostridiales; g__unidentified_Clostridiales; s__unidentified_Clostridiales
ASV_65416	0	2.83333	0	0	0	0	d__Bacteria; p__Proteobacteria; c__Betaproteobacteria; o__Tremblayales; f__unidentified_Tremblayales; g__unidentified_Tremblayales; s__unidentified_Tremblayales
ASV_50283	0	2.83333	0	0	0	0	d__Bacteria; p__Bacteroidetes; c__Bacteroidia; o__Bacteroidales; f__Prevotellaceae; g__Prevotella; s__unidentified_Prevotella
ASV_45524	0	2.83333	0	0	0	0	d__Bacteria; p__Firmicutes; c__Clostridia; o__Clostridiales; f__Ruminococcaceae; g__Faecalibacterium; s__Faecalibacterium_prausnitzii
ASV_83240	0	5.66667	0	0	0	0	d__Bacteria; p__Proteobacteria; c__Gammaproteobacteria; o__Pasteurellales; f__Pasteurellaceae; g__unclassified_Pasteurellaceae; s__unclassified_Pasteurellaceae
ASV_56451	14.8333	5.16667	0	0	0	0	d__Bacteria; p__Firmicutes; c__Clostridia; o__Clostridiales; f__Veillonellaceae; g__Acidaminococcus; s__unidentified_Acidaminococcus
ASV_76633	7.5	9	2.16667	0	0	0	d__Bacteria; p__Firmicutes; c__Clostridia; o__Clostridiales; f__Veillonellaceae; g__Acidaminococcus; s__unidentified_Acidaminococcus
ASV_55126	0	2.83333	0	0	0	0	d__Bacteria; p__Firmicutes; c__Clostridia; o__Clostridiales; f__Veillonellaceae; g__Phascolarctobacterium; s__unidentified_Phascolarctobacterium
ASV_2485	0	7.33333	0	0	0	0	d__Bacteria; p__Firmicutes; c__Clostridia; o__Clostridiales; f__Veillonellaceae; g__Phascolarctobacterium; s__unidentified_Phascolarctobacterium
ASV_12120	0	2.83333	0	0	0	0	d__Bacteria; p__Proteobacteria; c__Betaproteobacteria; o__Tremblayales; f__unidentified_Tremblayales; g__unidentified_Tremblayales; s__unidentified_Tremblayales
ASV_295	0	2.83333	0	0	0	0	d__Bacteria; p__Bacteroidetes; c__Bacteroidia; o__Bacteroidales; f__S24-7; g__unidentified_S24-7; s__unidentified_S24-7
ASV_84697	0	2.66667	0	0	0	0	d__Bacteria; p__Firmicutes; c__Bacilli; o__Lactobacillales; f__Lactobacillaceae; g__Lactobacillus; s__unidentified_Lactobacillus
ASV_71343	0	9.16667	2.5	30.8333	63.8333	17.1667	d__Bacteria; p__Firmicutes; c__Bacilli; o__Lactobacillales; f__Lactobacillaceae; g__Lactobacillus; s__Lactobacillus_helveticus
ASV_62968	0	2.66667	0	0	0	0	d__Bacteria; p__Proteobacteria; c__Betaproteobacteria; o__Tremblayales; f__unidentified_Tremblayales; g__unidentified_Tremblayales; s__unidentified_Tremblayales
ASV_74949	0	4.83333	0	0	0	0	d__Bacteria; p__Proteobacteria; c__Betaproteobacteria; o__Tremblayales; f__unidentified_Tremblayales; g__unidentified_Tremblayales; s__unidentified_Tremblayales
ASV_60444	5.5	8	22.3333	1.66667	8.5	6.33333	d__Bacteria; p__Firmicutes; c__Clostridia; o__Clostridiales; f__Ruminococcaceae; g__unidentified_Ruminococcaceae; s__unidentified_Ruminococcaceae
ASV_58331	1.83333	4.83333	0.166667	0	0.833333	0	d__Bacteria; p__Firmicutes; c__Clostridia; o__Clostridiales; f__Lachnospiraceae; g__Blautia; s__unclassified_Blautia
ASV_23669	0	2.66667	0	0	0	0	d__Bacteria; p__Firmicutes; c__Clostridia; o__Clostridiales; f__Ruminococcaceae; g__unidentified_Ruminococcaceae; s__unidentified_Ruminococcaceae
ASV_9186	0	2.66667	0	0	0	0	d__Bacteria; p__Proteobacteria; c__Gammaproteobacteria; o__Pasteurellales; f__Pasteurellaceae; g__Actinobacillus; s__Actinobacillus_indolicus
ASV_77465	0	2.66667	0	0	0	0	d__Bacteria; p__Firmicutes; c__Clostridia; o__Clostridiales; f__Lachnospiraceae; g__Blautia; s__unidentified_Blautia
ASV_67559	0	2.66667	0	0	0	0	d__Bacteria; p__Firmicutes; c__Clostridia; o__Clostridiales; f__Lachnospiraceae; g__Dorea; s__unidentified_Dorea
ASV_30025	0	2.66667	0	0	0	0	d__Bacteria; p__Firmicutes; c__Clostridia; o__Clostridiales; f__Ruminococcaceae; g__Faecalibacterium; s__Faecalibacterium_prausnitzii
ASV_21937	0	2.66667	0	0	0	0	d__Bacteria; p__Firmicutes; c__Clostridia; o__Clostridiales; f__Ruminococcaceae; g__Faecalibacterium; s__Faecalibacterium_prausnitzii
ASV_77396	0	7	0	18.1667	13.5	0	d__Bacteria; p__Firmicutes; c__Bacilli; o__Lactobacillales; f__Lactobacillaceae; g__Lactobacillus; s__unidentified_Lactobacillus
ASV_76725	0	2.66667	0	0	0	0	d__Bacteria; p__Firmicutes; c__Clostridia; o__Clostridiales; f__Ruminococcaceae; g__Subdoligranulum; s__Subdoligranulum_variabile
ASV_74288	0	5.16667	1.5	0	0	0	d__Bacteria; p__Proteobacteria; c__Gammaproteobacteria; o__Pasteurellales; f__Pasteurellaceae; g__Actinobacillus; s__Actinobacillus_indolicus
ASV_49287	4.66667	4.83333	0	0	0	0	d__Bacteria; p__Proteobacteria; c__Gammaproteobacteria; o__Pasteurellales; f__Pasteurellaceae; g__Haemophilus; s__Haemophilus_parasuis
ASV_45020	7.33333	10.5	8.16667	0	0	0	d__Bacteria; p__Firmicutes; c__Clostridia; o__Clostridiales; f__Veillonellaceae; g__Acidaminococcus; s__unidentified_Acidaminococcus
ASV_29902	0	2.66667	0	0	1.66667	0	d__Bacteria; p__Firmicutes; c__Clostridia; o__Clostridiales; f__Veillonellaceae; g__Acidaminococcus; s__unidentified_Acidaminococcus
ASV_68224	0	2.66667	2.16667	0	0	0	d__Bacteria; p__Proteobacteria; c__Betaproteobacteria; o__Tremblayales; f__unidentified_Tremblayales; g__unidentified_Tremblayales; s__unidentified_Tremblayales
ASV_66390	0	8.5	0	0	0	0	d__Bacteria; p__Firmicutes; c__Clostridia; o__Clostridiales; f__Veillonellaceae; g__Phascolarctobacterium; s__unidentified_Phascolarctobacterium
ASV_39441	0	2.66667	0	0	0	0	d__Bacteria; p__Proteobacteria; c__Betaproteobacteria; o__Tremblayales; f__unidentified_Tremblayales; g__unidentified_Tremblayales; s__unidentified_Tremblayales
ASV_52716	0	2.66667	0	0	0	0	d__Bacteria; p__Proteobacteria; c__Betaproteobacteria; o__Tremblayales; f__unidentified_Tremblayales; g__unidentified_Tremblayales; s__unidentified_Tremblayales
ASV_84116	14.3333	15.5	41.8333	0	5.83333	3.16667	d__Bacteria; p__Firmicutes; c__Clostridia; o__Clostridiales; f__Veillonellaceae; g__Phascolarctobacterium; s__unidentified_Phascolarctobacterium
ASV_16589	0	2.66667	0	0	0	0	d__Bacteria; p__Proteobacteria; c__Betaproteobacteria; o__Tremblayales; f__unidentified_Tremblayales; g__unidentified_Tremblayales; s__unidentified_Tremblayales
ASV_5881	0	2.66667	0	0	0	0	d__Bacteria; p__unclassified_Bacteria; c__unclassified_Bacteria; o__unclassified_Bacteria; f__unclassified_Bacteria; g__unclassified_Bacteria; s__unclassified_Bacteria
ASV_24749	0	2.66667	0	0	0	0	d__Bacteria; p__Proteobacteria; c__Betaproteobacteria; o__Tremblayales; f__unidentified_Tremblayales; g__unidentified_Tremblayales; s__unidentified_Tremblayales
ASV_64894	0	5.33333	0	0	0	0	d__Bacteria; p__Proteobacteria; c__Betaproteobacteria; o__Tremblayales; f__unidentified_Tremblayales; g__unidentified_Tremblayales; s__unidentified_Tremblayales
ASV_25943	0	2.66667	0	0	0	0	d__Bacteria; p__Proteobacteria; c__Betaproteobacteria; o__Tremblayales; f__unidentified_Tremblayales; g__unidentified_Tremblayales; s__unidentified_Tremblayales
ASV_39312	27.1667	12.6667	24.3333	0	0	0	d__Bacteria; p__Firmicutes; c__Clostridia; o__Clostridiales; f__Ruminococcaceae; g__unclassified_Ruminococcaceae; s__unclassified_Ruminococcaceae
ASV_17338	0	2.5	2.83333	0	0	0	d__Bacteria; p__Spirochaetes; c__Spirochaetes; o__Spirochaetales; f__Spirochaetaceae; g__Treponema; s__unidentified_Treponema
ASV_40236	13.8333	88.3333	259.667	374.667	240.667	1195.67	d__Bacteria; p__Firmicutes; c__Bacilli; o__Lactobacillales; f__Lactobacillaceae; g__Lactobacillus; s__unidentified_Lactobacillus
ASV_5709	0	4.83333	14.5	5.66667	9.66667	1.16667	d__Bacteria; p__Proteobacteria; c__Alphaproteobacteria; o__RF32; f__unidentified_RF32; g__unidentified_RF32; s__unidentified_RF32
ASV_31299	91	21.5	27.6667	0	58.3333	8	d__Bacteria; p__Bacteroidetes; c__Bacteroidia; o__Bacteroidales; f__Prevotellaceae; g__Prevotella; s__unidentified_Prevotella
ASV_22575	1.66667	6	2.5	0	5.83333	0.166667	d__Bacteria; p__Bacteroidetes; c__Bacteroidia; o__Bacteroidales; f__Prevotellaceae; g__Prevotella; s__unidentified_Prevotella
ASV_35815	101.5	27.6667	46.6667	27.5	63.8333	54.6667	d__Bacteria; p__Bacteroidetes; c__Bacteroidia; o__Bacteroidales; f__Prevotellaceae; g__Prevotella; s__unidentified_Prevotella
ASV_57769	5.16667	17.1667	16.5	3.16667	0	0	d__Bacteria; p__Bacteroidetes; c__Bacteroidia; o__Bacteroidales; f__S24-7; g__unidentified_S24-7; s__unidentified_S24-7
ASV_29361	8.66667	4.33333	8.66667	0	4.5	9.16667	d__Bacteria; p__Bacteroidetes; c__Bacteroidia; o__Bacteroidales; f__unidentified_Bacteroidales; g__unidentified_Bacteroidales; s__unidentified_Bacteroidales
ASV_15842	2	7.16667	15.6667	0	0	0	d__Bacteria; p__Proteobacteria; c__Gammaproteobacteria; o__Pasteurellales; f__Pasteurellaceae; g__Actinobacillus; s__Actinobacillus_indolicus
ASV_28855	0	2.5	0	0	0	0	d__Bacteria; p__Firmicutes; c__Clostridia; o__Clostridiales; f__Ruminococcaceae; g__unidentified_Ruminococcaceae; s__unidentified_Ruminococcaceae
ASV_23891	0	2.5	0	0	0	0	d__Bacteria; p__Firmicutes; c__Clostridia; o__Clostridiales; f__Lachnospiraceae; g__[Ruminococcus]; s__[Ruminococcus]_gnavus
ASV_13497	55.8333	22.6667	49.5	87.8333	150.333	156	d__Bacteria; p__Firmicutes; c__Clostridia; o__Clostridiales; f__Clostridiaceae; g__unidentified_Clostridiaceae; s__unidentified_Clostridiaceae
ASV_12604	1.5	4.5	2.5	0	0	0	d__Bacteria; p__Proteobacteria; c__Gammaproteobacteria; o__Pasteurellales; f__Pasteurellaceae; g__Actinobacillus; s__unclassified_Actinobacillus
ASV_1728	0	7.16667	0	0	0	0	d__Bacteria; p__Firmicutes; c__Clostridia; o__Clostridiales; f__Lachnospiraceae; g__Blautia; s__unidentified_Blautia
ASV_63715	0	4.66667	0	0	15.1667	2.83333	d__Bacteria; p__Firmicutes; c__Bacilli; o__Lactobacillales; f__Lactobacillaceae; g__Lactobacillus; s__unclassified_Lactobacillus
ASV_67901	0	2.5	0	0	0	0	d__Bacteria; p__Firmicutes; c__Erysipelotrichi; o__Erysipelotrichales; f__Erysipelotrichaceae; g__unidentified_Erysipelotrichaceae; s__unidentified_Erysipelotrichaceae
ASV_6264	0	2.5	0	0	0	0	d__Bacteria; p__Firmicutes; c__Clostridia; o__Clostridiales; f__Ruminococcaceae; g__Faecalibacterium; s__Faecalibacterium_prausnitzii
ASV_24795	0	2.5	0	0	0	0	d__Bacteria; p__Firmicutes; c__Bacilli; o__Lactobacillales; f__Lactobacillaceae; g__Lactobacillus; s__unidentified_Lactobacillus
ASV_43288	1.5	7.33333	11	0	0	0	d__Bacteria; p__Proteobacteria; c__Gammaproteobacteria; o__Pasteurellales; f__Pasteurellaceae; g__unclassified_Pasteurellaceae; s__unclassified_Pasteurellaceae
ASV_176	0	5	0	0	0	0	d__Bacteria; p__Proteobacteria; c__Gammaproteobacteria; o__Pasteurellales; f__Pasteurellaceae; g__Actinobacillus; s__unclassified_Actinobacillus
ASV_35698	0	9.16667	3.16667	0	0	0	d__Bacteria; p__Proteobacteria; c__Gammaproteobacteria; o__Pasteurellales; f__Pasteurellaceae; g__Actinobacillus; s__Actinobacillus_indolicus
ASV_68316	0	9.33333	4.5	0	0	0	d__Bacteria; p__Proteobacteria; c__Gammaproteobacteria; o__Pasteurellales; f__Pasteurellaceae; g__Actinobacillus; s__unclassified_Actinobacillus
ASV_64023	0	5.16667	12.6667	0	0	0	d__Bacteria; p__Proteobacteria; c__Alphaproteobacteria; o__Rickettsiales; f__unidentified_Rickettsiales; g__unidentified_Rickettsiales; s__unidentified_Rickettsiales
ASV_21645	4.33333	2.5	12.6667	0	3	0	d__Bacteria; p__Firmicutes; c__Clostridia; o__Clostridiales; f__Ruminococcaceae; g__unidentified_Ruminococcaceae; s__unidentified_Ruminococcaceae
ASV_40075	0	2.5	0	0	0	0	d__Bacteria; p__Proteobacteria; c__Betaproteobacteria; o__Tremblayales; f__unidentified_Tremblayales; g__unidentified_Tremblayales; s__unidentified_Tremblayales
ASV_60117	8	17	20.3333	0	6.16667	2.66667	d__Bacteria; p__Firmicutes; c__Clostridia; o__Clostridiales; f__Veillonellaceae; g__Phascolarctobacterium; s__unidentified_Phascolarctobacterium
ASV_74426	0	2.5	0	0	0	0	d__Bacteria; p__Proteobacteria; c__Deltaproteobacteria; o__Desulfovibrionales; f__Desulfovibrionaceae; g__Desulfovibrio; s__Desulfovibrio_oxamicus
ASV_63796	0	2.5	0	0	0	0	d__Bacteria; p__Proteobacteria; c__Betaproteobacteria; o__Tremblayales; f__unidentified_Tremblayales; g__unidentified_Tremblayales; s__unidentified_Tremblayales
ASV_7397	15.8333	57.1667	157.5	43.5	46.8333	25.1667	d__Bacteria; p__Firmicutes; c__Bacilli; o__Lactobacillales; f__Lactobacillaceae; g__Lactobacillus; s__Lactobacillus_mucosae
ASV_54544	0.666667	5.33333	0.5	0	0	0	d__Bacteria; p__Firmicutes; c__Bacilli; o__Lactobacillales; f__Streptococcaceae; g__Streptococcus; s__unidentified_Streptococcus
ASV_23292	37	7.33333	24.6667	13.5	7.33333	7.66667	d__Bacteria; p__Firmicutes; c__Bacilli; o__Lactobacillales; f__unclassified_Lactobacillales; g__unclassified_Lactobacillales; s__unclassified_Lactobacillales
ASV_17913	0	2.33333	1.33333	0	0	0	d__Bacteria; p__Bacteroidetes; c__Bacteroidia; o__Bacteroidales; f__S24-7; g__unidentified_S24-7; s__unidentified_S24-7
ASV_15914	0	2.33333	0	0	0	0	d__Bacteria; p__Proteobacteria; c__Betaproteobacteria; o__Tremblayales; f__unidentified_Tremblayales; g__unidentified_Tremblayales; s__unidentified_Tremblayales
ASV_44533	47.5	43.3333	10.8333	1.66667	16.1667	7	d__Bacteria; p__Bacteroidetes; c__Bacteroidia; o__Bacteroidales; f__Prevotellaceae; g__Prevotella; s__unclassified_Prevotella
ASV_78923	2.16667	4.66667	0.833333	0	0	0	d__Bacteria; p__Bacteroidetes; c__Bacteroidia; o__Bacteroidales; f__Prevotellaceae; g__Prevotella; s__unidentified_Prevotella
ASV_31666	0	6.83333	1.66667	0	1.33333	0	d__Bacteria; p__Bacteroidetes; c__Bacteroidia; o__Bacteroidales; f__Prevotellaceae; g__Prevotella; s__Prevotella_stercorea
ASV_76164	0.5	7.83333	0.666667	0.333333	2.5	2.5	d__Bacteria; p__Bacteroidetes; c__Bacteroidia; o__Bacteroidales; f__Prevotellaceae; g__Prevotella; s__unidentified_Prevotella
ASV_55596	4	8.83333	8.16667	0.5	0	0	d__Bacteria; p__Bacteroidetes; c__Bacteroidia; o__Bacteroidales; f__Prevotellaceae; g__Prevotella; s__unidentified_Prevotella
ASV_57188	0.666667	6.16667	1.66667	0	0	0.166667	d__Bacteria; p__Bacteroidetes; c__Bacteroidia; o__Bacteroidales; f__Prevotellaceae; g__Prevotella; s__unidentified_Prevotella
ASV_59421	9.33333	22	13.1667	0	10.8333	5.33333	d__Bacteria; p__Bacteroidetes; c__Bacteroidia; o__Bacteroidales; f__Prevotellaceae; g__Prevotella; s__unclassified_Prevotella
ASV_6729	0	2.33333	0	0	0	0	d__Bacteria; p__Proteobacteria; c__Betaproteobacteria; o__Tremblayales; f__unidentified_Tremblayales; g__unidentified_Tremblayales; s__unidentified_Tremblayales
ASV_7148	0	4.5	0	0	0	0	d__Bacteria; p__Firmicutes; c__Clostridia; o__Clostridiales; f__Peptostreptococcaceae; g__unclassified_Peptostreptococcaceae; s__unclassified_Peptostreptococcaceae
ASV_58357	0.166667	8.33333	6.5	0	0	0	d__Bacteria; p__Proteobacteria; c__Gammaproteobacteria; o__Pasteurellales; f__Pasteurellaceae; g__Actinobacillus; s__Actinobacillus_indolicus
ASV_19001	0	2.33333	0	0	0	0	d__Bacteria; p__Firmicutes; c__Clostridia; o__Clostridiales; f__Ruminococcaceae; g__unidentified_Ruminococcaceae; s__unidentified_Ruminococcaceae
ASV_18656	0	2.33333	0	0	0	0	d__Bacteria; p__Proteobacteria; c__Gammaproteobacteria; o__Pasteurellales; f__Pasteurellaceae; g__Actinobacillus; s__Actinobacillus_indolicus
ASV_75358	0	2.33333	0	0	0	0	d__Bacteria; p__Firmicutes; c__Clostridia; o__Clostridiales; f__Lachnospiraceae; g__[Ruminococcus]; s__[Ruminococcus]_gnavus
ASV_8906	0	6.66667	0	0	0	0	d__Bacteria; p__Firmicutes; c__Clostridia; o__Clostridiales; f__Lachnospiraceae; g__unidentified_Lachnospiraceae; s__unidentified_Lachnospiraceae
ASV_25883	0	2.33333	0	0	0	0	d__Bacteria; p__Firmicutes; c__Clostridia; o__Clostridiales; f__Lachnospiraceae; g__unidentified_Lachnospiraceae; s__unidentified_Lachnospiraceae
ASV_54503	39.1667	23.1667	60.5	69.6667	93.6667	262.167	d__Bacteria; p__Firmicutes; c__Clostridia; o__Clostridiales; f__Ruminococcaceae; g__unclassified_Ruminococcaceae; s__unclassified_Ruminococcaceae
ASV_84799	0	2.33333	0	0	0	0	d__Bacteria; p__Firmicutes; c__Clostridia; o__Clostridiales; f__Ruminococcaceae; g__unidentified_Ruminococcaceae; s__unidentified_Ruminococcaceae
ASV_81986	0	3	0	0	0	0	d__Bacteria; p__Firmicutes; c__Clostridia; o__Clostridiales; f__Ruminococcaceae; g__Faecalibacterium; s__unidentified_Faecalibacterium
ASV_33154	0	3.83333	5.83333	0	0	0	d__Bacteria; p__Proteobacteria; c__Gammaproteobacteria; o__Pasteurellales; f__Pasteurellaceae; g__Actinobacillus; s__Actinobacillus_porcinus
ASV_32438	0	2.33333	0	0	0	0	d__Bacteria; p__Proteobacteria; c__Deltaproteobacteria; o__Desulfovibrionales; f__Desulfovibrionaceae; g__Desulfovibrio; s__unidentified_Desulfovibrio
ASV_639	0	2.33333	0	0	0	0	d__Bacteria; p__Proteobacteria; c__Betaproteobacteria; o__Tremblayales; f__unidentified_Tremblayales; g__unidentified_Tremblayales; s__unidentified_Tremblayales
ASV_28879	11	18.8333	33.8333	0	17.6667	14.6667	d__Bacteria; p__Firmicutes; c__Clostridia; o__Clostridiales; f__Ruminococcaceae; g__unclassified_Ruminococcaceae; s__unclassified_Ruminococcaceae
ASV_68125	8	14.3333	4.66667	4.83333	4.66667	6.66667	d__Bacteria; p__Firmicutes; c__Clostridia; o__Clostridiales; f__Ruminococcaceae; g__Oscillospira; s__unidentified_Oscillospira
ASV_5622	3.5	5.66667	4	0	0	0	d__Bacteria; p__Firmicutes; c__Clostridia; o__Clostridiales; f__Veillonellaceae; g__Acidaminococcus; s__unidentified_Acidaminococcus
ASV_66155	0	2.33333	0	0	0	0	d__Bacteria; p__Proteobacteria; c__Betaproteobacteria; o__Tremblayales; f__unidentified_Tremblayales; g__unidentified_Tremblayales; s__unidentified_Tremblayales
ASV_7026	0	2.33333	0	0	0	0	d__Bacteria; p__Firmicutes; c__Clostridia; o__Clostridiales; f__unidentified_Clostridiales; g__unidentified_Clostridiales; s__unidentified_Clostridiales
ASV_58525	0	4.5	0	0	0	0	d__Bacteria; p__Proteobacteria; c__Betaproteobacteria; o__Tremblayales; f__unidentified_Tremblayales; g__unidentified_Tremblayales; s__unidentified_Tremblayales
ASV_10660	0	2.33333	0	0	0	0	d__Bacteria; p__Proteobacteria; c__Gammaproteobacteria; o__Pasteurellales; f__Pasteurellaceae; g__Actinobacillus; s__unclassified_Actinobacillus
ASV_33301	0	4.83333	0.333333	0	0	0	d__Bacteria; p__Bacteroidetes; c__Bacteroidia; o__Bacteroidales; f__S24-7; g__unidentified_S24-7; s__unidentified_S24-7
ASV_72050	54.6667	16	30.8333	1	10.6667	23.3333	d__Bacteria; p__Firmicutes; c__Clostridia; o__Clostridiales; f__Ruminococcaceae; g__Ruminococcus; s__unidentified_Ruminococcus
ASV_48043	22.1667	91.5	319.333	438.167	224.667	1269.83	d__Bacteria; p__Firmicutes; c__Bacilli; o__Lactobacillales; f__Lactobacillaceae; g__Lactobacillus; s__unidentified_Lactobacillus
ASV_41753	0	4.5	0	0	0	0	d__Bacteria; p__Proteobacteria; c__Betaproteobacteria; o__Tremblayales; f__unidentified_Tremblayales; g__unidentified_Tremblayales; s__unidentified_Tremblayales
ASV_6017	8.5	10.8333	5.33333	0.166667	0	0	d__Bacteria; p__Bacteroidetes; c__Bacteroidia; o__Bacteroidales; f__Prevotellaceae; g__Prevotella; s__unclassified_Prevotella
ASV_36848	0.5	5	0.333333	0	0	0	d__Bacteria; p__Bacteroidetes; c__Bacteroidia; o__Bacteroidales; f__Prevotellaceae; g__Prevotella; s__unidentified_Prevotella
ASV_17281	0	2.16667	0	0	0	0	d__Bacteria; p__Bacteroidetes; c__Bacteroidia; o__Bacteroidales; f__Prevotellaceae; g__Prevotella; s__unidentified_Prevotella
ASV_10883	1.16667	13.1667	5.83333	0	0.833333	0	d__Bacteria; p__Bacteroidetes; c__Bacteroidia; o__Bacteroidales; f__Prevotellaceae; g__Prevotella; s__unidentified_Prevotella
ASV_29646	1.16667	5.16667	3.83333	0.166667	6.83333	0	d__Bacteria; p__Bacteroidetes; c__Bacteroidia; o__Bacteroidales; f__Prevotellaceae; g__Prevotella; s__unidentified_Prevotella
ASV_38471	0	2.16667	0	0	0	0	d__Bacteria; p__Bacteroidetes; c__Bacteroidia; o__Bacteroidales; f__Prevotellaceae; g__Prevotella; s__Prevotella_melaninogenica
ASV_19649	0.166667	7.33333	5.16667	0	0	0	d__Bacteria; p__Bacteroidetes; c__Bacteroidia; o__Bacteroidales; f__Prevotellaceae; g__Prevotella; s__unidentified_Prevotella
ASV_19636	2.16667	3.5	1.33333	0	0	0	d__Bacteria; p__Bacteroidetes; c__Bacteroidia; o__Bacteroidales; f__Prevotellaceae; g__Prevotella; s__Prevotella_copri
ASV_20222	0	2.16667	0	0	0	0	d__Bacteria; p__Firmicutes; c__Clostridia; o__Clostridiales; f__Ruminococcaceae; g__Faecalibacterium; s__unclassified_Faecalibacterium
ASV_71068	0	2.16667	0	0	0	0	d__Bacteria; p__Firmicutes; c__Clostridia; o__Clostridiales; f__Lachnospiraceae; g__unidentified_Lachnospiraceae; s__unidentified_Lachnospiraceae
ASV_82676	6.16667	2.16667	0	0	0	0	d__Bacteria; p__Firmicutes; c__Clostridia; o__Clostridiales; f__Lachnospiraceae; g__unclassified_Lachnospiraceae; s__unclassified_Lachnospiraceae
ASV_68319	30.6667	10.8333	31.6667	0	6.83333	3.16667	d__Bacteria; p__Firmicutes; c__Clostridia; o__Clostridiales; f__Lachnospiraceae; g__Coprococcus; s__unidentified_Coprococcus
ASV_47638	4.83333	3.5	0	0	0	0	d__Bacteria; p__Firmicutes; c__Clostridia; o__Clostridiales; f__Ruminococcaceae; g__Faecalibacterium; s__unclassified_Faecalibacterium
ASV_54838	0	2.16667	0	0	0	0	d__Bacteria; p__Firmicutes; c__Clostridia; o__Clostridiales; f__Lachnospiraceae; g__Dorea; s__unidentified_Dorea
ASV_22219	0	2.16667	0	0	0	0	d__Bacteria; p__Proteobacteria; c__Betaproteobacteria; o__Tremblayales; f__unidentified_Tremblayales; g__unidentified_Tremblayales; s__unidentified_Tremblayales
ASV_63951	0	2.16667	0	0	0	0	d__Bacteria; p__Proteobacteria; c__Gammaproteobacteria; o__Pasteurellales; f__Pasteurellaceae; g__Actinobacillus; s__Actinobacillus_indolicus
ASV_25888	0	5	1.33333	0	0	0	d__Bacteria; p__Proteobacteria; c__Gammaproteobacteria; o__Pasteurellales; f__Pasteurellaceae; g__Actinobacillus; s__Actinobacillus_porcinus
ASV_76590	0	2.16667	0	0	0	0	d__Bacteria; p__Proteobacteria; c__Gammaproteobacteria; o__Pasteurellales; f__Pasteurellaceae; g__Pasteurella; s__Pasteurella_aerogenes
ASV_29535	0	4.33333	0.333333	0.5	0	0	d__Bacteria; p__Firmicutes; c__Clostridia; o__Clostridiales; f__unidentified_Clostridiales; g__unidentified_Clostridiales; s__unidentified_Clostridiales
ASV_67757	0	2.16667	0	0	0	0	d__Bacteria; p__Firmicutes; c__Clostridia; o__Clostridiales; f__Veillonellaceae; g__Phascolarctobacterium; s__unidentified_Phascolarctobacterium
ASV_61367	0	2.16667	0	0	0	0	d__Bacteria; p__Proteobacteria; c__Betaproteobacteria; o__Tremblayales; f__unidentified_Tremblayales; g__unidentified_Tremblayales; s__unidentified_Tremblayales
ASV_512	0	2.16667	0	0	0	0	d__Bacteria; p__Proteobacteria; c__Gammaproteobacteria; o__Pasteurellales; f__Pasteurellaceae; g__Pasteurella; s__Pasteurella_aerogenes
ASV_79886	0	2.16667	0	0	0	0	d__Bacteria; p__Proteobacteria; c__Betaproteobacteria; o__Rhodocyclales; f__Rhodocyclaceae; g__unclassified_Rhodocyclaceae; s__unclassified_Rhodocyclaceae
ASV_56582	1.5	4.5	1.33333	0	0.333333	0	d__Bacteria; p__Firmicutes; c__Clostridia; o__Clostridiales; f__unidentified_Clostridiales; g__unidentified_Clostridiales; s__unidentified_Clostridiales
ASV_2692	0	2	0	0	0	0	d__Bacteria; p__Firmicutes; c__Bacilli; o__Lactobacillales; f__Streptococcaceae; g__Streptococcus; s__unclassified_Streptococcus
ASV_77229	0	5.33333	1.16667	0.333333	4.5	0.833333	d__Bacteria; p__Bacteroidetes; c__Bacteroidia; o__Bacteroidales; f__Prevotellaceae; g__Prevotella; s__unidentified_Prevotella
ASV_50965	0	2	0	0	0	0	d__Bacteria; p__Firmicutes; c__Bacilli; o__Turicibacterales; f__Turicibacteraceae; g__Turicibacter; s__unidentified_Turicibacter
ASV_50037	0	2	0	0	0	0	d__Bacteria; p__Proteobacteria; c__Betaproteobacteria; o__Tremblayales; f__unidentified_Tremblayales; g__unidentified_Tremblayales; s__unidentified_Tremblayales
ASV_2188	0	5	7.83333	0	0	2.83333	d__Bacteria; p__Bacteroidetes; c__Bacteroidia; o__Bacteroidales; f__S24-7; g__unidentified_S24-7; s__unidentified_S24-7
ASV_36513	6.33333	10.8333	5.33333	0	0	0	d__Bacteria; p__Bacteroidetes; c__Bacteroidia; o__Bacteroidales; f__Prevotellaceae; g__Prevotella; s__unidentified_Prevotella
ASV_61688	0	2	0	0	0	0	d__Bacteria; p__Bacteroidetes; c__Bacteroidia; o__Bacteroidales; f__Prevotellaceae; g__Prevotella; s__unidentified_Prevotella
ASV_78000	0.5	9.33333	1.5	0	0	0	d__Bacteria; p__Bacteroidetes; c__Bacteroidia; o__Bacteroidales; f__Prevotellaceae; g__Prevotella; s__unidentified_Prevotella
ASV_58528	1.83333	4.33333	49.6667	0	95	19.3333	d__Bacteria; p__Bacteroidetes; c__Bacteroidia; o__Bacteroidales; f__Prevotellaceae; g__Prevotella; s__unidentified_Prevotella
ASV_74739	0	2	0	0	0	0	d__Bacteria; p__Bacteroidetes; c__Bacteroidia; o__Bacteroidales; f__Prevotellaceae; g__Prevotella; s__unidentified_Prevotella
ASV_45834	5	9.66667	2.33333	0	0	0	d__Bacteria; p__Bacteroidetes; c__Bacteroidia; o__Bacteroidales; f__Prevotellaceae; g__Prevotella; s__Prevotella_copri
ASV_45832	0	2	0	0	0	0	d__Bacteria; p__Bacteroidetes; c__Bacteroidia; o__Bacteroidales; f__Prevotellaceae; g__unidentified_Prevotellaceae; s__unidentified_Prevotellaceae
ASV_77495	0	12.6667	5.83333	0	0	0	d__Bacteria; p__Bacteroidetes; c__Bacteroidia; o__Bacteroidales; f__Prevotellaceae; g__Prevotella; s__unidentified_Prevotella
ASV_52758	0	2	0	0	0	0	d__Bacteria; p__Proteobacteria; c__Betaproteobacteria; o__Tremblayales; f__unidentified_Tremblayales; g__unidentified_Tremblayales; s__unidentified_Tremblayales
ASV_48572	0	2	0	0	0	1.33333	d__Bacteria; p__Firmicutes; c__Clostridia; o__Clostridiales; f__unclassified_Clostridiales; g__unclassified_Clostridiales; s__unclassified_Clostridiales
ASV_57538	0	2	0	0	0	7.33333	d__Bacteria; p__Firmicutes; c__Clostridia; o__Clostridiales; f__unclassified_Clostridiales; g__unclassified_Clostridiales; s__unclassified_Clostridiales
ASV_12642	0	2	0	0	0	0	d__Bacteria; p__Firmicutes; c__Clostridia; o__Clostridiales; f__unclassified_Clostridiales; g__unclassified_Clostridiales; s__unclassified_Clostridiales
ASV_54192	0	2	0	0	0	0	d__Bacteria; p__Proteobacteria; c__Alphaproteobacteria; o__RF32; f__unidentified_RF32; g__unidentified_RF32; s__unidentified_RF32
ASV_39239	0	2	0	0	0	0	d__Bacteria; p__Firmicutes; c__Clostridia; o__Clostridiales; f__Lachnospiraceae; g__Dorea; s__unidentified_Dorea
ASV_10818	9.16667	5.83333	5.5	0	0	0	d__Bacteria; p__Firmicutes; c__Clostridia; o__Clostridiales; f__Ruminococcaceae; g__Faecalibacterium; s__Faecalibacterium_prausnitzii
ASV_40506	0	2	0	0	0	0	d__Bacteria; p__Firmicutes; c__Clostridia; o__Clostridiales; f__Ruminococcaceae; g__Faecalibacterium; s__Faecalibacterium_prausnitzii
ASV_84998	0	2	0	0	0	0	d__Bacteria; p__Firmicutes; c__Clostridia; o__Clostridiales; f__Ruminococcaceae; g__Faecalibacterium; s__Faecalibacterium_prausnitzii
ASV_76586	0	6.16667	0.5	0	0	0	d__Bacteria; p__Proteobacteria; c__Gammaproteobacteria; o__Pasteurellales; f__Pasteurellaceae; g__Actinobacillus; s__unclassified_Actinobacillus
ASV_23185	0	2	0	0	0	0	d__Bacteria; p__Proteobacteria; c__Deltaproteobacteria; o__Desulfovibrionales; f__Desulfovibrionaceae; g__Desulfovibrio; s__Desulfovibrio_oxamicus
ASV_41712	0	5.33333	3.83333	0	0	0	d__Bacteria; p__Proteobacteria; c__Gammaproteobacteria; o__Pasteurellales; f__Pasteurellaceae; g__Actinobacillus; s__unclassified_Actinobacillus
ASV_40329	0	3	0.666667	0	0	0	d__Bacteria; p__Proteobacteria; c__Gammaproteobacteria; o__Pasteurellales; f__Pasteurellaceae; g__Actinobacillus; s__unclassified_Actinobacillus
ASV_23306	0	3.5	0.666667	0	0	0	d__Bacteria; p__Proteobacteria; c__Gammaproteobacteria; o__Pasteurellales; f__Pasteurellaceae; g__Actinobacillus; s__unclassified_Actinobacillus
ASV_68220	0	7.66667	3.16667	0	0	0	d__Bacteria; p__Proteobacteria; c__Gammaproteobacteria; o__Pasteurellales; f__Pasteurellaceae; g__Actinobacillus; s__Actinobacillus_indolicus
ASV_33180	0	2	0	0	0	0	d__Bacteria; p__Firmicutes; c__Clostridia; o__Clostridiales; f__Ruminococcaceae; g__unclassified_Ruminococcaceae; s__unclassified_Ruminococcaceae
ASV_5275	7.16667	7.66667	11.5	7.83333	3.5	21.8333	d__Bacteria; p__Firmicutes; c__Clostridia; o__Clostridiales; f__Ruminococcaceae; g__unidentified_Ruminococcaceae; s__unidentified_Ruminococcaceae
ASV_5750	0	2	0	0	0	0	d__Bacteria; p__Firmicutes; c__Clostridia; o__Clostridiales; f__Ruminococcaceae; g__unclassified_Ruminococcaceae; s__unclassified_Ruminococcaceae
ASV_41296	0	2	0	0	0	0	d__Bacteria; p__Firmicutes; c__Clostridia; o__Clostridiales; f__Veillonellaceae; g__Phascolarctobacterium; s__unidentified_Phascolarctobacterium
ASV_17623	0	2	0	0	0	0	d__Bacteria; p__Bacteroidetes; c__Bacteroidia; o__Bacteroidales; f__Prevotellaceae; g__Prevotella; s__unidentified_Prevotella
ASV_31317	0	2	0	0	0	0	d__Bacteria; p__Firmicutes; c__Clostridia; o__Clostridiales; f__unclassified_Clostridiales; g__unclassified_Clostridiales; s__unclassified_Clostridiales
ASV_39481	0	2	0	0	0	0	d__Bacteria; p__Proteobacteria; c__Betaproteobacteria; o__Tremblayales; f__unidentified_Tremblayales; g__unidentified_Tremblayales; s__unidentified_Tremblayales
ASV_3381	0	3.16667	0	0	0	0	d__Bacteria; p__Proteobacteria; c__Betaproteobacteria; o__Tremblayales; f__unidentified_Tremblayales; g__unidentified_Tremblayales; s__unidentified_Tremblayales
ASV_70218	0	4.33333	0	0	0	0	d__Bacteria; p__Proteobacteria; c__Gammaproteobacteria; o__Pasteurellales; f__Pasteurellaceae; g__Actinobacillus; s__unclassified_Actinobacillus
ASV_785	0	4.5	0	0	0	0	d__Bacteria; p__Proteobacteria; c__Gammaproteobacteria; o__Pasteurellales; f__Pasteurellaceae; g__Pasteurella; s__Pasteurella_aerogenes
ASV_70621	4.16667	3	0	0	0	0	d__Bacteria; p__Firmicutes; c__Clostridia; o__Clostridiales; f__Lachnospiraceae; g__unidentified_Lachnospiraceae; s__unidentified_Lachnospiraceae
ASV_81758	0	6.66667	0	0	0	0	d__Bacteria; p__Firmicutes; c__Bacilli; o__Lactobacillales; f__Streptococcaceae; g__Streptococcus; s__unidentified_Streptococcus
ASV_85592	0	8.5	0	0	0	0	d__Bacteria; p__Proteobacteria; c__Betaproteobacteria; o__Tremblayales; f__unidentified_Tremblayales; g__unidentified_Tremblayales; s__unidentified_Tremblayales
ASV_24919	0	1.83333	0	0	0	0	d__Bacteria; p__Bacteroidetes; c__Bacteroidia; o__Bacteroidales; f__Prevotellaceae; g__Prevotella; s__Prevotella_copri
ASV_28592	67.1667	24.8333	74.8333	2.33333	49.3333	5.83333	d__Bacteria; p__Bacteroidetes; c__Bacteroidia; o__Bacteroidales; f__Prevotellaceae; g__Prevotella; s__Prevotella_copri
ASV_79419	3.83333	7	5.66667	0	0	0	d__Bacteria; p__Bacteroidetes; c__Bacteroidia; o__Bacteroidales; f__Prevotellaceae; g__Prevotella; s__unidentified_Prevotella
ASV_12295	0	1.83333	0	0	0	0	d__Bacteria; p__Proteobacteria; c__Betaproteobacteria; o__Tremblayales; f__unidentified_Tremblayales; g__unidentified_Tremblayales; s__unidentified_Tremblayales
ASV_55812	21.3333	1.83333	0	0	0	0	d__Bacteria; p__Firmicutes; c__Clostridia; o__Clostridiales; f__Lachnospiraceae; g__Blautia; s__unidentified_Blautia
ASV_2235	2.83333	4.5	3.66667	2.16667	5.5	5.5	d__Bacteria; p__Firmicutes; c__Clostridia; o__Clostridiales; f__Ruminococcaceae; g__unidentified_Ruminococcaceae; s__unidentified_Ruminococcaceae
ASV_79248	0	1.83333	4.66667	0	0	0	d__Bacteria; p__Firmicutes; c__Clostridia; o__Clostridiales; f__[Mogibacteriaceae]; g__unidentified_[Mogibacteriaceae]; s__unidentified_[Mogibacteriaceae]
ASV_4900	0	1.83333	0	0	0	0	d__Bacteria; p__Firmicutes; c__Clostridia; o__Clostridiales; f__Peptostreptococcaceae; g__Clostridium; s__unclassified_Clostridium
ASV_13822	0	1.83333	0	0	0	0	d__Bacteria; p__Firmicutes; c__Clostridia; o__Clostridiales; f__Clostridiaceae; g__SMB53; s__unidentified_SMB53
ASV_49266	0	1.83333	0	0	0	0	d__Bacteria; p__Firmicutes; c__Clostridia; o__Clostridiales; f__Lachnospiraceae; g__unclassified_Lachnospiraceae; s__unclassified_Lachnospiraceae
ASV_73532	0	1.83333	0	0	0	0	d__Bacteria; p__Firmicutes; c__Clostridia; o__Clostridiales; f__Lachnospiraceae; g__unidentified_Lachnospiraceae; s__unidentified_Lachnospiraceae
ASV_57156	0	1.83333	0	0	0	0	d__Bacteria; p__Firmicutes; c__Clostridia; o__Clostridiales; f__Lachnospiraceae; g__Blautia; s__unidentified_Blautia
ASV_53687	0	2.66667	0	0	0	5.66667	d__Bacteria; p__Firmicutes; c__Clostridia; o__Clostridiales; f__unclassified_Clostridiales; g__unclassified_Clostridiales; s__unclassified_Clostridiales
ASV_4699	0	1.83333	0	0	0	0	d__Bacteria; p__Firmicutes; c__Clostridia; o__Clostridiales; f__unidentified_Clostridiales; g__unidentified_Clostridiales; s__unidentified_Clostridiales
ASV_75458	0	5.83333	0.333333	0	1.33333	1.16667	d__Bacteria; p__Firmicutes; c__Clostridia; o__Clostridiales; f__Lachnospiraceae; g__Blautia; s__unidentified_Blautia
ASV_21118	37.8333	16.5	25.1667	3.5	0	0	d__Bacteria; p__Firmicutes; c__Clostridia; o__Clostridiales; f__Ruminococcaceae; g__Faecalibacterium; s__Faecalibacterium_prausnitzii
ASV_24304	0	1.83333	0	8.66667	4.5	0	d__Bacteria; p__Firmicutes; c__Clostridia; o__Clostridiales; f__Ruminococcaceae; g__Faecalibacterium; s__Faecalibacterium_prausnitzii
ASV_70865	36.6667	14.1667	40.1667	7.33333	0	0	d__Bacteria; p__Firmicutes; c__Clostridia; o__Clostridiales; f__Ruminococcaceae; g__unclassified_Ruminococcaceae; s__unclassified_Ruminococcaceae
ASV_81539	90	39.1667	115.5	79.6667	0	0	d__Bacteria; p__Firmicutes; c__Clostridia; o__Clostridiales; f__Ruminococcaceae; g__Gemmiger; s__Gemmiger_formicilis
ASV_19607	0	3.33333	1.16667	0	0	0	d__Bacteria; p__Proteobacteria; c__Gammaproteobacteria; o__Pasteurellales; f__Pasteurellaceae; g__Actinobacillus; s__Actinobacillus_indolicus
ASV_69704	0	1.83333	0	0	0	0	d__Bacteria; p__Proteobacteria; c__Gammaproteobacteria; o__Pasteurellales; f__Pasteurellaceae; g__unclassified_Pasteurellaceae; s__unclassified_Pasteurellaceae
ASV_76768	0	1.83333	0	0	0	0	d__Bacteria; p__Bacteroidetes; c__Bacteroidia; o__Bacteroidales; f__unidentified_Bacteroidales; g__unidentified_Bacteroidales; s__unidentified_Bacteroidales
ASV_77969	2.33333	1.83333	5.66667	0	0	0	d__Bacteria; p__Proteobacteria; c__Betaproteobacteria; o__Tremblayales; f__unidentified_Tremblayales; g__unidentified_Tremblayales; s__unidentified_Tremblayales
ASV_85715	3.33333	8.83333	6.16667	0	0	0	d__Bacteria; p__Firmicutes; c__Clostridia; o__Clostridiales; f__Veillonellaceae; g__Veillonella; s__Veillonella_parvula
ASV_62914	0	2.66667	0.5	0	0	0	d__Bacteria; p__Proteobacteria; c__Betaproteobacteria; o__Tremblayales; f__unidentified_Tremblayales; g__unidentified_Tremblayales; s__unidentified_Tremblayales
ASV_62485	11.3333	5.33333	97.6667	0	0	0.666667	d__Bacteria; p__Deferribacteres; c__Deferribacteres; o__Deferribacterales; f__Deferribacteraceae; g__Mucispirillum; s__Mucispirillum_schaedleri
ASV_24335	0	1.83333	0	0	0	0	d__Bacteria; p__Proteobacteria; c__Deltaproteobacteria; o__Desulfovibrionales; f__Desulfovibrionaceae; g__Desulfovibrio; s__Desulfovibrio_oxamicus
ASV_78513	0	1.83333	0	0	0	0	d__Bacteria; p__Firmicutes; c__Clostridia; o__Clostridiales; f__unclassified_Clostridiales; g__unclassified_Clostridiales; s__unclassified_Clostridiales
ASV_37033	0	1.66667	0	0	1.33333	1	d__Bacteria; p__Firmicutes; c__Clostridia; o__Clostridiales; f__unidentified_Clostridiales; g__unidentified_Clostridiales; s__unidentified_Clostridiales
ASV_84897	1.5	3.5	0.166667	0	0	0	d__Bacteria; p__Firmicutes; c__Clostridia; o__Clostridiales; f__unidentified_Clostridiales; g__unidentified_Clostridiales; s__unidentified_Clostridiales
ASV_56541	0	1.66667	0	0	0	0	d__Bacteria; p__Firmicutes; c__Bacilli; o__Lactobacillales; f__Streptococcaceae; g__Streptococcus; s__unidentified_Streptococcus
ASV_14309	0	1.66667	0	0	0	0	d__Bacteria; p__Firmicutes; c__Erysipelotrichi; o__Erysipelotrichales; f__Erysipelotrichaceae; g__unidentified_Erysipelotrichaceae; s__unidentified_Erysipelotrichaceae
ASV_25751	0	1.66667	0	0	0	0	d__Bacteria; p__Firmicutes; c__Erysipelotrichi; o__Erysipelotrichales; f__Erysipelotrichaceae; g__[Eubacterium]; s__[Eubacterium]_biforme
ASV_61539	10.6667	11	8.5	9.83333	7.66667	11.1667	d__Bacteria; p__Bacteroidetes; c__Bacteroidia; o__Bacteroidales; f__unidentified_Bacteroidales; g__unidentified_Bacteroidales; s__unidentified_Bacteroidales
ASV_77926	0	2.5	13.1667	1.66667	0	0	d__Bacteria; p__Bacteroidetes; c__Bacteroidia; o__Bacteroidales; f__unidentified_Bacteroidales; g__unidentified_Bacteroidales; s__unidentified_Bacteroidales
ASV_39924	0	1.66667	0	0	0.5	0	d__Bacteria; p__Bacteroidetes; c__Bacteroidia; o__Bacteroidales; f__unidentified_Bacteroidales; g__unidentified_Bacteroidales; s__unidentified_Bacteroidales
ASV_11940	12	21.3333	15.1667	0	1.83333	3	d__Bacteria; p__Bacteroidetes; c__Bacteroidia; o__Bacteroidales; f__Prevotellaceae; g__Prevotella; s__unidentified_Prevotella
ASV_51263	0	1.66667	0	0	0	0	d__Bacteria; p__Bacteroidetes; c__Bacteroidia; o__Bacteroidales; f__Prevotellaceae; g__Prevotella; s__unidentified_Prevotella
ASV_23991	37.1667	25.6667	34.8333	7.33333	31.8333	58.3333	d__Bacteria; p__Bacteroidetes; c__Bacteroidia; o__Bacteroidales; f__[Paraprevotellaceae]; g__CF231; s__unidentified_CF231
ASV_13372	0	2.16667	0	0	0	0	d__Bacteria; p__Bacteroidetes; c__Bacteroidia; o__Bacteroidales; f__Prevotellaceae; g__Prevotella; s__unidentified_Prevotella
ASV_77253	0.5	4.33333	1	0.333333	0	0	d__Bacteria; p__Bacteroidetes; c__Bacteroidia; o__Bacteroidales; f__Prevotellaceae; g__Prevotella; s__unidentified_Prevotella
ASV_11694	21.5	30.1667	56	1.83333	31.6667	7.16667	d__Bacteria; p__Bacteroidetes; c__Bacteroidia; o__Bacteroidales; f__Prevotellaceae; g__Prevotella; s__Prevotella_copri
ASV_52430	0	1.66667	0	0	0	0	d__Bacteria; p__Bacteroidetes; c__Bacteroidia; o__Bacteroidales; f__Prevotellaceae; g__Prevotella; s__unidentified_Prevotella
ASV_16555	0	13.6667	5.16667	0	0	0	d__Bacteria; p__Bacteroidetes; c__Bacteroidia; o__Bacteroidales; f__Prevotellaceae; g__Prevotella; s__unidentified_Prevotella
ASV_47634	0	1.66667	0	0	0	0	d__Bacteria; p__Bacteroidetes; c__Bacteroidia; o__Bacteroidales; f__Prevotellaceae; g__Prevotella; s__unidentified_Prevotella
ASV_70731	0	6.5	1	0	0	0	d__Bacteria; p__Bacteroidetes; c__Bacteroidia; o__Bacteroidales; f__Prevotellaceae; g__Prevotella; s__Prevotella_stercorea
ASV_77776	0	5.83333	1	0	0	0	d__Bacteria; p__Bacteroidetes; c__Bacteroidia; o__Bacteroidales; f__Prevotellaceae; g__Prevotella; s__unidentified_Prevotella
ASV_48832	0	1.66667	0	0	0	0	d__Bacteria; p__Bacteroidetes; c__Bacteroidia; o__Bacteroidales; f__Prevotellaceae; g__Prevotella; s__Prevotella_copri
ASV_52072	24.3333	58.6667	62.5	10.5	73.3333	15	d__Bacteria; p__Bacteroidetes; c__Bacteroidia; o__Bacteroidales; f__Prevotellaceae; g__Prevotella; s__Prevotella_copri
ASV_48026	0.833333	7.16667	1.16667	0	0	0	d__Bacteria; p__Bacteroidetes; c__Bacteroidia; o__Bacteroidales; f__Prevotellaceae; g__Prevotella; s__unidentified_Prevotella
ASV_8952	0	1.66667	0	0	0	0	d__Bacteria; p__Bacteroidetes; c__Bacteroidia; o__Bacteroidales; f__Prevotellaceae; g__Prevotella; s__unidentified_Prevotella
ASV_70957	0.666667	11.3333	26.5	0	12.6667	0.333333	d__Bacteria; p__Bacteroidetes; c__Bacteroidia; o__Bacteroidales; f__Prevotellaceae; g__Prevotella; s__Prevotella_copri
ASV_56623	0	2.5	0.166667	0	0	0	d__Bacteria; p__Bacteroidetes; c__Bacteroidia; o__Bacteroidales; f__Prevotellaceae; g__Prevotella; s__unidentified_Prevotella
ASV_5628	0	1.66667	0	0	0	0	d__Bacteria; p__Firmicutes; c__Clostridia; o__Clostridiales; f__unclassified_Clostridiales; g__unclassified_Clostridiales; s__unclassified_Clostridiales
ASV_38618	0	1.66667	0	0	0	0	d__Bacteria; p__Bacteroidetes; c__Bacteroidia; o__Bacteroidales; f__Prevotellaceae; g__Prevotella; s__unidentified_Prevotella
ASV_86364	19	4.66667	0	0	0	0	d__Bacteria; p__Firmicutes; c__Clostridia; o__Clostridiales; f__Lachnospiraceae; g__Roseburia; s__unidentified_Roseburia
ASV_79079	0	1.66667	0	0	0	0	d__Bacteria; p__Firmicutes; c__Clostridia; o__Clostridiales; f__Lachnospiraceae; g__unclassified_Lachnospiraceae; s__unclassified_Lachnospiraceae
ASV_23858	0	1.66667	0	0	0	0	d__Bacteria; p__Firmicutes; c__Clostridia; o__Clostridiales; f__Ruminococcaceae; g__unclassified_Ruminococcaceae; s__unclassified_Ruminococcaceae
ASV_58495	0	1.66667	0	0	0	0	d__Bacteria; p__Firmicutes; c__Clostridia; o__Clostridiales; f__Lachnospiraceae; g__unclassified_Lachnospiraceae; s__unclassified_Lachnospiraceae
ASV_32595	0.666667	3.5	0	0	0	0	d__Bacteria; p__Proteobacteria; c__Gammaproteobacteria; o__Pasteurellales; f__Pasteurellaceae; g__unclassified_Pasteurellaceae; s__unclassified_Pasteurellaceae
ASV_73210	0	5	0	0	0	0	d__Bacteria; p__Firmicutes; c__Clostridia; o__Clostridiales; f__Lachnospiraceae; g__unidentified_Lachnospiraceae; s__unidentified_Lachnospiraceae
ASV_41068	40.5	8.66667	32.5	12.3333	22.8333	7.66667	d__Bacteria; p__Firmicutes; c__Clostridia; o__Clostridiales; f__Lachnospiraceae; g__unidentified_Lachnospiraceae; s__unidentified_Lachnospiraceae
ASV_9401	0	1.66667	0	0	0	0	d__Bacteria; p__Firmicutes; c__Clostridia; o__Clostridiales; f__Ruminococcaceae; g__Faecalibacterium; s__Faecalibacterium_prausnitzii
ASV_15898	0	3.16667	0	0	0	0	d__Bacteria; p__Proteobacteria; c__Gammaproteobacteria; o__Pasteurellales; f__Pasteurellaceae; g__Actinobacillus; s__unclassified_Actinobacillus
ASV_68820	0	1.66667	0	0	0	0	d__Bacteria; p__Proteobacteria; c__Gammaproteobacteria; o__Pasteurellales; f__Pasteurellaceae; g__Actinobacillus; s__Actinobacillus_indolicus
ASV_44037	2	3.33333	0	0	0	0	d__Bacteria; p__Proteobacteria; c__Gammaproteobacteria; o__Pasteurellales; f__Pasteurellaceae; g__Actinobacillus; s__Actinobacillus_indolicus
ASV_8885	0	6.66667	0.666667	0	0	0	d__Bacteria; p__Firmicutes; c__Clostridia; o__Clostridiales; f__Veillonellaceae; g__Acidaminococcus; s__unidentified_Acidaminococcus
ASV_54695	0	1.66667	0	0	0	0	d__Bacteria; p__Firmicutes; c__Clostridia; o__Clostridiales; f__Ruminococcaceae; g__unclassified_Ruminococcaceae; s__unclassified_Ruminococcaceae
ASV_5576	0	1.66667	0	0	0	0	d__Bacteria; p__Proteobacteria; c__Betaproteobacteria; o__Tremblayales; f__unidentified_Tremblayales; g__unidentified_Tremblayales; s__unidentified_Tremblayales
ASV_27154	0	1.5	0	0	0	0	d__Bacteria; p__unidentified_Bacteria; c__unidentified_Bacteria; o__unidentified_Bacteria; f__unidentified_Bacteria; g__unidentified_Bacteria; s__unidentified_Bacteria
ASV_24017	0	1.5	0	0	0	0	d__Bacteria; p__Firmicutes; c__Bacilli; o__Lactobacillales; f__Streptococcaceae; g__Streptococcus; s__Streptococcus_agalactiae
ASV_25354	0	1.5	0	0	0	0	d__Bacteria; p__Proteobacteria; c__Betaproteobacteria; o__Tremblayales; f__unidentified_Tremblayales; g__unidentified_Tremblayales; s__unidentified_Tremblayales
ASV_25090	25.3333	9.66667	21.5	0	23.6667	1.66667	d__Bacteria; p__Bacteroidetes; c__Bacteroidia; o__Bacteroidales; f__Prevotellaceae; g__Prevotella; s__unclassified_Prevotella
ASV_25714	20.1667	16.6667	4.5	0	5.16667	6.33333	d__Bacteria; p__Bacteroidetes; c__Bacteroidia; o__Bacteroidales; f__Prevotellaceae; g__Prevotella; s__unclassified_Prevotella
ASV_37539	0.166667	3.33333	0.333333	0	0	0	d__Bacteria; p__Bacteroidetes; c__Bacteroidia; o__Bacteroidales; f__Prevotellaceae; g__Prevotella; s__unidentified_Prevotella
ASV_8283	1.5	5.16667	1.5	0	6.5	0.5	d__Bacteria; p__Bacteroidetes; c__Bacteroidia; o__Bacteroidales; f__Prevotellaceae; g__Prevotella; s__unidentified_Prevotella
ASV_79720	61.3333	72.6667	23.1667	1.83333	68.5	16.6667	d__Bacteria; p__Bacteroidetes; c__Bacteroidia; o__Bacteroidales; f__Prevotellaceae; g__Prevotella; s__Prevotella_copri
ASV_72555	2	7	5.5	0	0.666667	0	d__Bacteria; p__Bacteroidetes; c__Bacteroidia; o__Bacteroidales; f__Prevotellaceae; g__Prevotella; s__Prevotella_copri
ASV_259	4.33333	5.33333	9.5	0.166667	0	0	d__Bacteria; p__Bacteroidetes; c__Bacteroidia; o__Bacteroidales; f__Prevotellaceae; g__Prevotella; s__unidentified_Prevotella
ASV_28368	0	1.5	0	0	0	0	d__Bacteria; p__Bacteroidetes; c__Bacteroidia; o__Bacteroidales; f__Prevotellaceae; g__Prevotella; s__unidentified_Prevotella
ASV_27604	0	1.5	0	0	1.66667	0.833333	d__Bacteria; p__Bacteroidetes; c__Bacteroidia; o__Bacteroidales; f__Prevotellaceae; g__Prevotella; s__unidentified_Prevotella
ASV_49052	0.166667	7.5	1.33333	0	0	0	d__Bacteria; p__Bacteroidetes; c__Bacteroidia; o__Bacteroidales; f__Prevotellaceae; g__Prevotella; s__unidentified_Prevotella
ASV_62644	0	1.5	0	0	0	0	d__Bacteria; p__Bacteroidetes; c__Bacteroidia; o__Bacteroidales; f__Prevotellaceae; g__Prevotella; s__unidentified_Prevotella
ASV_16668	0	1.5	0	0	0	0	d__Bacteria; p__Firmicutes; c__Clostridia; o__Clostridiales; f__unidentified_Clostridiales; g__unidentified_Clostridiales; s__unidentified_Clostridiales
ASV_45456	4.66667	5	4.33333	1.33333	6.33333	0.333333	d__Bacteria; p__Bacteroidetes; c__Bacteroidia; o__Bacteroidales; f__Prevotellaceae; g__Prevotella; s__Prevotella_stercorea
ASV_59916	0	1.5	0	0	0	0	d__Bacteria; p__Firmicutes; c__Clostridia; o__Clostridiales; f__unidentified_Clostridiales; g__unidentified_Clostridiales; s__unidentified_Clostridiales
ASV_56918	4.16667	8.5	14.3333	0	4.66667	2	d__Bacteria; p__Bacteroidetes; c__Bacteroidia; o__Bacteroidales; f__Prevotellaceae; g__Prevotella; s__Prevotella_copri
ASV_74237	17	6.66667	7.5	2.33333	5.66667	6.66667	d__Bacteria; p__Bacteroidetes; c__Bacteroidia; o__Bacteroidales; f__Prevotellaceae; g__Prevotella; s__unidentified_Prevotella
ASV_74772	1.16667	1.5	0	0	0.833333	0	d__Bacteria; p__Bacteroidetes; c__Bacteroidia; o__Bacteroidales; f__Porphyromonadaceae; g__Parabacteroides; s__unidentified_Parabacteroides
ASV_70548	0	1.5	0	0	0	0	d__Bacteria; p__Bacteroidetes; c__Bacteroidia; o__Bacteroidales; f__Prevotellaceae; g__Prevotella; s__unidentified_Prevotella
ASV_84362	0	1.5	0	0	0	0	d__Bacteria; p__Firmicutes; c__Clostridia; o__Clostridiales; f__Lachnospiraceae; g__Dorea; s__unidentified_Dorea
ASV_70691	0	1.5	0	0	0	0	d__Bacteria; p__Firmicutes; c__Clostridia; o__Clostridiales; f__Lachnospiraceae; g__Dorea; s__Dorea_longicatena
ASV_56109	0	1.5	0	0	0	0	d__Bacteria; p__Firmicutes; c__Clostridia; o__Clostridiales; f__Lachnospiraceae; g__Dorea; s__Dorea_longicatena
ASV_17051	0	1.5	0	0	0	0	d__Bacteria; p__Proteobacteria; c__Betaproteobacteria; o__Tremblayales; f__unidentified_Tremblayales; g__unidentified_Tremblayales; s__unidentified_Tremblayales
ASV_55263	0.833333	2	0.5	0	0	0	d__Bacteria; p__Firmicutes; c__Clostridia; o__Clostridiales; f__Lachnospiraceae; g__Blautia; s__unidentified_Blautia
ASV_46800	0	1.5	0	0	0	0	d__Bacteria; p__Firmicutes; c__Clostridia; o__Clostridiales; f__Ruminococcaceae; g__unidentified_Ruminococcaceae; s__unidentified_Ruminococcaceae
ASV_3340	0	1.5	0	0	0	0	d__Bacteria; p__Firmicutes; c__Clostridia; o__Clostridiales; f__Lachnospiraceae; g__Roseburia; s__unidentified_Roseburia
ASV_29463	0.5	2.5	0.333333	0	0.833333	0	d__Bacteria; p__Firmicutes; c__Clostridia; o__Clostridiales; f__Lachnospiraceae; g__unidentified_Lachnospiraceae; s__unidentified_Lachnospiraceae
ASV_33748	0	1.5	0	0	0	0	d__Bacteria; p__Firmicutes; c__Clostridia; o__Clostridiales; f__Lachnospiraceae; g__Blautia; s__unidentified_Blautia
ASV_49260	0	3.16667	0	0	0	0	d__Bacteria; p__Firmicutes; c__Clostridia; o__Clostridiales; f__Peptostreptococcaceae; g__unclassified_Peptostreptococcaceae; s__unclassified_Peptostreptococcaceae
ASV_37104	0	1.5	0	0	0	0	d__Bacteria; p__Firmicutes; c__Clostridia; o__Clostridiales; f__Ruminococcaceae; g__unidentified_Ruminococcaceae; s__unidentified_Ruminococcaceae
ASV_71822	0	1.5	0	0	0	0	d__Bacteria; p__Firmicutes; c__Clostridia; o__Clostridiales; f__unidentified_Clostridiales; g__unidentified_Clostridiales; s__unidentified_Clostridiales
ASV_37647	0	1.5	0	0	0	0	d__Bacteria; p__Firmicutes; c__Clostridia; o__Clostridiales; f__Lachnospiraceae; g__Dorea; s__unidentified_Dorea
ASV_28904	0	1.5	0	0	0	0	d__Bacteria; p__Firmicutes; c__Clostridia; o__Clostridiales; f__Lachnospiraceae; g__Blautia; s__unidentified_Blautia
ASV_84941	5.5	8.16667	2	1.16667	4.83333	8.83333	d__Bacteria; p__Firmicutes; c__Clostridia; o__Clostridiales; f__Ruminococcaceae; g__unclassified_Ruminococcaceae; s__unclassified_Ruminococcaceae
ASV_70492	76.6667	35	54.5	38.3333	89.3333	38	d__Bacteria; p__Firmicutes; c__Clostridia; o__Clostridiales; f__Ruminococcaceae; g__Faecalibacterium; s__Faecalibacterium_prausnitzii
ASV_14385	0	1.83333	0	0	0	0	d__Bacteria; p__Firmicutes; c__Clostridia; o__Clostridiales; f__Ruminococcaceae; g__Faecalibacterium; s__Faecalibacterium_prausnitzii
ASV_64976	0	1.5	0	0	0	0	d__Bacteria; p__Firmicutes; c__Clostridia; o__Clostridiales; f__Ruminococcaceae; g__unclassified_Ruminococcaceae; s__unclassified_Ruminococcaceae
ASV_46870	0	1.5	0	0	0	0	d__Bacteria; p__Proteobacteria; c__Gammaproteobacteria; o__Pasteurellales; f__Pasteurellaceae; g__Actinobacillus; s__Actinobacillus_indolicus
ASV_79214	0	1.5	0	0	0	0	d__Bacteria; p__Firmicutes; c__Clostridia; o__Clostridiales; f__Ruminococcaceae; g__unidentified_Ruminococcaceae; s__unidentified_Ruminococcaceae
ASV_41956	0	3	0	0	0	0	d__Bacteria; p__Firmicutes; c__Clostridia; o__Clostridiales; f__Ruminococcaceae; g__Faecalibacterium; s__unidentified_Faecalibacterium
ASV_82499	0	1.5	0	0	0	0	d__Bacteria; p__Proteobacteria; c__Deltaproteobacteria; o__Desulfovibrionales; f__Desulfovibrionaceae; g__unclassified_Desulfovibrionaceae; s__unclassified_Desulfovibrionaceae
ASV_21434	10.5	8.66667	9.5	5.83333	11.5	2.66667	d__Bacteria; p__Firmicutes; c__Clostridia; o__Clostridiales; f__unidentified_Clostridiales; g__unidentified_Clostridiales; s__unidentified_Clostridiales
ASV_85226	0	1.5	0	0	0	0	d__Bacteria; p__Proteobacteria; c__Gammaproteobacteria; o__Pasteurellales; f__Pasteurellaceae; g__unclassified_Pasteurellaceae; s__unclassified_Pasteurellaceae
ASV_71349	0.333333	2.33333	0	0	0	0	d__Bacteria; p__Proteobacteria; c__Gammaproteobacteria; o__Pasteurellales; f__Pasteurellaceae; g__unclassified_Pasteurellaceae; s__unclassified_Pasteurellaceae
ASV_30724	3	3.16667	1.33333	0	0	0	d__Bacteria; p__Firmicutes; c__Clostridia; o__Clostridiales; f__Veillonellaceae; g__Acidaminococcus; s__unidentified_Acidaminococcus
ASV_67690	61.1667	38.1667	118.5	34.3333	58.8333	45.5	d__Bacteria; p__Firmicutes; c__Clostridia; o__Clostridiales; f__Veillonellaceae; g__Phascolarctobacterium; s__unidentified_Phascolarctobacterium
ASV_17482	42.8333	37.8333	19.1667	0	6.5	10.1667	d__Bacteria; p__Firmicutes; c__Clostridia; o__Clostridiales; f__Veillonellaceae; g__Anaerovibrio; s__unidentified_Anaerovibrio
ASV_65114	0	1.5	0	0	0	0	d__Bacteria; p__Firmicutes; c__Clostridia; o__Clostridiales; f__Peptostreptococcaceae; g__Clostridium; s__Clostridium_ruminantium
ASV_61307	0	1.5	0	0	0	0	d__Bacteria; p__Proteobacteria; c__Betaproteobacteria; o__Burkholderiales; f__Burkholderiaceae; g__Burkholderia; s__unclassified_Burkholderia
ASV_70915	0	1.33333	0	0	0	0	d__Bacteria; p__Proteobacteria; c__Betaproteobacteria; o__Tremblayales; f__unidentified_Tremblayales; g__unidentified_Tremblayales; s__unidentified_Tremblayales
ASV_1493	0	1.33333	0	0	0	0	d__Bacteria; p__Firmicutes; c__Bacilli; o__Lactobacillales; f__Streptococcaceae; g__unidentified_Streptococcaceae; s__unidentified_Streptococcaceae
ASV_74715	0	1.33333	0	0	0	0	d__Bacteria; p__Firmicutes; c__Bacilli; o__Lactobacillales; f__Streptococcaceae; g__Streptococcus; s__unidentified_Streptococcus
ASV_58715	4.16667	3.66667	0	0	0	0	d__Bacteria; p__Firmicutes; c__Bacilli; o__Lactobacillales; f__Streptococcaceae; g__Streptococcus; s__unidentified_Streptococcus
ASV_16246	0	1.33333	0	0	0	0	d__Bacteria; p__Firmicutes; c__Bacilli; o__Lactobacillales; f__Streptococcaceae; g__Streptococcus; s__unclassified_Streptococcus
ASV_22239	0	1.33333	0	0	0	0	d__Bacteria; p__Firmicutes; c__Clostridia; o__Clostridiales; f__Ruminococcaceae; g__Faecalibacterium; s__unidentified_Faecalibacterium
ASV_74488	0	4.5	0	2	2	0	d__Bacteria; p__Firmicutes; c__Clostridia; o__Clostridiales; f__unidentified_Clostridiales; g__unidentified_Clostridiales; s__unidentified_Clostridiales
ASV_633	0.333333	3.33333	1.5	0	0	0	d__Bacteria; p__Bacteroidetes; c__Bacteroidia; o__Bacteroidales; f__Prevotellaceae; g__Prevotella; s__unidentified_Prevotella
ASV_31859	0	1.33333	0	0	0	0	d__Bacteria; p__Bacteroidetes; c__Bacteroidia; o__Bacteroidales; f__Prevotellaceae; g__Prevotella; s__unidentified_Prevotella
ASV_44159	0	1.33333	0	0	0	0	d__Bacteria; p__Bacteroidetes; c__Bacteroidia; o__Bacteroidales; f__unclassified_Bacteroidales; g__unclassified_Bacteroidales; s__unclassified_Bacteroidales
ASV_76638	2.5	11.6667	10.5	0	0	0	d__Bacteria; p__Bacteroidetes; c__Bacteroidia; o__Bacteroidales; f__Prevotellaceae; g__Prevotella; s__unidentified_Prevotella
ASV_32780	0	1.33333	0	0	0	0	d__Bacteria; p__Proteobacteria; c__Betaproteobacteria; o__Tremblayales; f__unidentified_Tremblayales; g__unidentified_Tremblayales; s__unidentified_Tremblayales
ASV_77573	7	17.6667	20.3333	0	0	0	d__Bacteria; p__Bacteroidetes; c__Bacteroidia; o__Bacteroidales; f__Prevotellaceae; g__Prevotella; s__Prevotella_copri
ASV_9783	0	1.33333	0	0	0	0	d__Bacteria; p__Bacteroidetes; c__Bacteroidia; o__Bacteroidales; f__Prevotellaceae; g__Prevotella; s__unidentified_Prevotella
ASV_52795	0.5	9	0	0	0	0	d__Bacteria; p__Bacteroidetes; c__Bacteroidia; o__Bacteroidales; f__Prevotellaceae; g__Prevotella; s__unidentified_Prevotella
ASV_43551	0	1.33333	0	0	0	0	d__Bacteria; p__Bacteroidetes; c__Bacteroidia; o__Bacteroidales; f__Prevotellaceae; g__Prevotella; s__unclassified_Prevotella
ASV_50293	20.5	42.5	24.5	0	22.6667	1.83333	d__Bacteria; p__Bacteroidetes; c__Bacteroidia; o__Bacteroidales; f__Prevotellaceae; g__Prevotella; s__Prevotella_copri
ASV_45093	0	1.33333	0	0	0	0	d__Bacteria; p__Firmicutes; c__Clostridia; o__Clostridiales; f__Lachnospiraceae; g__Dorea; s__Dorea_longicatena
ASV_74232	0	1.33333	0	0	0	0	d__Bacteria; p__Proteobacteria; c__Gammaproteobacteria; o__Pasteurellales; f__Pasteurellaceae; g__Actinobacillus; s__Actinobacillus_indolicus
ASV_31939	7	42.6667	34	0	0	0	d__Bacteria; p__Bacteroidetes; c__Bacteroidia; o__Bacteroidales; f__Prevotellaceae; g__Prevotella; s__Prevotella_copri
ASV_33661	0	1.33333	0	0	0	0	d__Bacteria; p__Proteobacteria; c__Betaproteobacteria; o__Tremblayales; f__unidentified_Tremblayales; g__unidentified_Tremblayales; s__unidentified_Tremblayales
ASV_4596	0	1.33333	0	0	0	0	d__Bacteria; p__Proteobacteria; c__Betaproteobacteria; o__Tremblayales; f__unidentified_Tremblayales; g__unidentified_Tremblayales; s__unidentified_Tremblayales
ASV_54714	0	1.33333	0	0	0	0	d__Bacteria; p__Firmicutes; c__Clostridia; o__Clostridiales; f__Lachnospiraceae; g__unidentified_Lachnospiraceae; s__unidentified_Lachnospiraceae
ASV_5065	0	1.33333	0	0	0	0	d__Bacteria; p__Firmicutes; c__Clostridia; o__Clostridiales; f__Ruminococcaceae; g__unclassified_Ruminococcaceae; s__unclassified_Ruminococcaceae
ASV_26568	9.66667	3.16667	7.5	0	0	0	d__Bacteria; p__Firmicutes; c__Clostridia; o__Clostridiales; f__Lachnospiraceae; g__Dorea; s__Dorea_formicigenerans
ASV_75643	0	1.33333	0	0	0	0	d__Bacteria; p__Firmicutes; c__Clostridia; o__Clostridiales; f__Ruminococcaceae; g__unidentified_Ruminococcaceae; s__unidentified_Ruminococcaceae
ASV_72301	0	1.33333	0	0	0	0	d__Bacteria; p__Firmicutes; c__Clostridia; o__Clostridiales; f__unidentified_Clostridiales; g__unidentified_Clostridiales; s__unidentified_Clostridiales
ASV_10319	0	1.33333	0	0	0	0	d__Bacteria; p__Firmicutes; c__Clostridia; o__Clostridiales; f__unidentified_Clostridiales; g__unidentified_Clostridiales; s__unidentified_Clostridiales
ASV_48533	2.16667	12.1667	15.1667	0	0	0	d__Bacteria; p__Firmicutes; c__Clostridia; o__Clostridiales; f__Lachnospiraceae; g__Roseburia; s__unclassified_Roseburia
ASV_59799	0	1.33333	0	0	0	0	d__Bacteria; p__Firmicutes; c__Clostridia; o__Clostridiales; f__Ruminococcaceae; g__unidentified_Ruminococcaceae; s__unidentified_Ruminococcaceae
ASV_74648	0	1.33333	0	0	0	0	d__Bacteria; p__Firmicutes; c__Clostridia; o__Clostridiales; f__Lachnospiraceae; g__unclassified_Lachnospiraceae; s__unclassified_Lachnospiraceae
ASV_79495	0	1.33333	0	0	0	0	d__Bacteria; p__Firmicutes; c__Clostridia; o__Clostridiales; f__Ruminococcaceae; g__unclassified_Ruminococcaceae; s__unclassified_Ruminococcaceae
ASV_42314	0	1.33333	0	0	0	0	d__Bacteria; p__Firmicutes; c__Clostridia; o__Clostridiales; f__Lachnospiraceae; g__[Ruminococcus]; s__[Ruminococcus]_gnavus
ASV_36633	0	1.33333	0	0	0	0	d__Bacteria; p__Firmicutes; c__Clostridia; o__Clostridiales; f__Lachnospiraceae; g__unidentified_Lachnospiraceae; s__unidentified_Lachnospiraceae
ASV_63255	0	1.33333	0	0	0	0	d__Bacteria; p__Firmicutes; c__unclassified_Firmicutes; o__unclassified_Firmicutes; f__unclassified_Firmicutes; g__unclassified_Firmicutes; s__unclassified_Firmicutes
ASV_28461	0	1.33333	0	0	0	0	d__Bacteria; p__Firmicutes; c__Clostridia; o__Clostridiales; f__unidentified_Clostridiales; g__unidentified_Clostridiales; s__unidentified_Clostridiales
ASV_47497	0	1.33333	0	0	0	0	d__Bacteria; p__Firmicutes; c__Clostridia; o__Clostridiales; f__unidentified_Clostridiales; g__unidentified_Clostridiales; s__unidentified_Clostridiales
ASV_23041	0	1.33333	0	0	0	0	d__Bacteria; p__Proteobacteria; c__Betaproteobacteria; o__Tremblayales; f__unidentified_Tremblayales; g__unidentified_Tremblayales; s__unidentified_Tremblayales
ASV_49398	59.6667	40.6667	45.5	28.1667	146.833	108.5	d__Bacteria; p__Firmicutes; c__Clostridia; o__Clostridiales; f__Ruminococcaceae; g__Faecalibacterium; s__Faecalibacterium_prausnitzii
ASV_43384	0	1.33333	0	0	0	0	d__Bacteria; p__Firmicutes; c__Clostridia; o__Clostridiales; f__Ruminococcaceae; g__unclassified_Ruminococcaceae; s__unclassified_Ruminococcaceae
ASV_50581	0	1.33333	0	0	0	0	d__Bacteria; p__Firmicutes; c__Clostridia; o__Clostridiales; f__Ruminococcaceae; g__Faecalibacterium; s__Faecalibacterium_prausnitzii
ASV_85342	0	1.33333	0	0	0	0	d__Bacteria; p__Proteobacteria; c__Gammaproteobacteria; o__Pasteurellales; f__Pasteurellaceae; g__Pasteurella; s__unclassified_Pasteurella
ASV_45181	4.5	2.33333	0	0	0	0	d__Bacteria; p__Proteobacteria; c__Gammaproteobacteria; o__Pasteurellales; f__Pasteurellaceae; g__Actinobacillus; s__Actinobacillus_indolicus
ASV_7779	0.166667	2.16667	0.833333	0	0	0	d__Bacteria; p__Proteobacteria; c__Gammaproteobacteria; o__Pasteurellales; f__Pasteurellaceae; g__Actinobacillus; s__Actinobacillus_indolicus
ASV_85654	0	4.66667	0	0	0	0	d__Bacteria; p__Firmicutes; c__Clostridia; o__Clostridiales; f__unclassified_Clostridiales; g__unclassified_Clostridiales; s__unclassified_Clostridiales
ASV_8117	2.16667	1.33333	0	0	0.333333	0	d__Bacteria; p__Firmicutes; c__Clostridia; o__Clostridiales; f__unidentified_Clostridiales; g__unidentified_Clostridiales; s__unidentified_Clostridiales
ASV_17233	0	1.33333	0	0	0	0	d__Bacteria; p__Proteobacteria; c__Betaproteobacteria; o__Tremblayales; f__unidentified_Tremblayales; g__unidentified_Tremblayales; s__unidentified_Tremblayales
ASV_64586	0	1.33333	0	0	0	0	d__Bacteria; p__Proteobacteria; c__Betaproteobacteria; o__Tremblayales; f__unidentified_Tremblayales; g__unidentified_Tremblayales; s__unidentified_Tremblayales
ASV_920	0	1.33333	0	0	0	0	d__Bacteria; p__Firmicutes; c__Clostridia; o__Clostridiales; f__Ruminococcaceae; g__unidentified_Ruminococcaceae; s__unidentified_Ruminococcaceae
ASV_31057	6.66667	7.5	14.6667	0	0	0	d__Bacteria; p__Firmicutes; c__Clostridia; o__Clostridiales; f__Veillonellaceae; g__Phascolarctobacterium; s__unidentified_Phascolarctobacterium
ASV_9478	0	2.16667	0	0	0	0	d__Bacteria; p__Proteobacteria; c__Betaproteobacteria; o__Tremblayales; f__unidentified_Tremblayales; g__unidentified_Tremblayales; s__unidentified_Tremblayales
ASV_76738	0	1.33333	0	0	0	0	d__Bacteria; p__Bacteroidetes; c__Bacteroidia; o__Bacteroidales; f__S24-7; g__unidentified_S24-7; s__unidentified_S24-7
ASV_76316	0	1.33333	0	0	0	0	d__Bacteria; p__Bacteroidetes; c__Bacteroidia; o__Bacteroidales; f__unclassified_Bacteroidales; g__unclassified_Bacteroidales; s__unclassified_Bacteroidales
ASV_38308	0	3.16667	0	0	0	0	d__Bacteria; p__Proteobacteria; c__Gammaproteobacteria; o__Pasteurellales; f__Pasteurellaceae; g__Actinobacillus; s__unclassified_Actinobacillus
ASV_3795	0	1.33333	0	0	0	0	d__Bacteria; p__Firmicutes; c__Bacilli; o__Lactobacillales; f__Lactobacillaceae; g__Lactobacillus; s__unclassified_Lactobacillus
ASV_43037	0	2.83333	1.16667	0	0	0	d__Bacteria; p__Proteobacteria; c__Gammaproteobacteria; o__Aeromonadales; f__Succinivibrionaceae; g__Succinivibrio; s__unidentified_Succinivibrio
ASV_60061	3.33333	1.66667	0	0.5	1.33333	2.5	d__Bacteria; p__Firmicutes; c__Clostridia; o__Clostridiales; f__unidentified_Clostridiales; g__unidentified_Clostridiales; s__unidentified_Clostridiales
ASV_17924	0	1.16667	0	0	1.33333	2.33333	d__Bacteria; p__Firmicutes; c__Bacilli; o__Lactobacillales; f__Streptococcaceae; g__unidentified_Streptococcaceae; s__unidentified_Streptococcaceae
ASV_84894	0	1.16667	0	0	0	0	d__Bacteria; p__unclassified_Bacteria; c__unclassified_Bacteria; o__unclassified_Bacteria; f__unclassified_Bacteria; g__unclassified_Bacteria; s__unclassified_Bacteria
ASV_34421	0	1.16667	0	0	0	0	d__Bacteria; p__Firmicutes; c__Clostridia; o__Clostridiales; f__Ruminococcaceae; g__Faecalibacterium; s__unidentified_Faecalibacterium
ASV_12624	0	1.16667	0	0	0	0	d__Bacteria; p__Proteobacteria; c__Betaproteobacteria; o__Tremblayales; f__unidentified_Tremblayales; g__unidentified_Tremblayales; s__unidentified_Tremblayales
ASV_86219	0	2.5	0	0	0	0	d__Bacteria; p__Proteobacteria; c__Betaproteobacteria; o__Tremblayales; f__unidentified_Tremblayales; g__unidentified_Tremblayales; s__unidentified_Tremblayales
ASV_28867	0	1.16667	0	0	0	0	d__Bacteria; p__Firmicutes; c__Erysipelotrichi; o__Erysipelotrichales; f__Erysipelotrichaceae; g__[Eubacterium]; s__[Eubacterium]_biforme
ASV_71993	0	1.16667	0	0	0	0	d__Bacteria; p__Bacteroidetes; c__Bacteroidia; o__Bacteroidales; f__Prevotellaceae; g__Prevotella; s__unidentified_Prevotella
ASV_41191	0	1.16667	0	0	0	0	d__Bacteria; p__Bacteroidetes; c__Bacteroidia; o__Bacteroidales; f__Prevotellaceae; g__Prevotella; s__unidentified_Prevotella
ASV_36177	0	6.16667	0	3.83333	2.16667	0	d__Bacteria; p__Bacteroidetes; c__Bacteroidia; o__Bacteroidales; f__unclassified_Bacteroidales; g__unclassified_Bacteroidales; s__unclassified_Bacteroidales
ASV_74162	9.33333	5.5	10	0	14	0	d__Bacteria; p__Bacteroidetes; c__Bacteroidia; o__Bacteroidales; f__Prevotellaceae; g__Prevotella; s__Prevotella_copri
ASV_79110	11.6667	31	8.16667	0	18.8333	3.5	d__Bacteria; p__Bacteroidetes; c__Bacteroidia; o__Bacteroidales; f__Prevotellaceae; g__Prevotella; s__Prevotella_copri
ASV_4315	0	3	0.166667	0	0	0	d__Bacteria; p__Bacteroidetes; c__Bacteroidia; o__Bacteroidales; f__[Paraprevotellaceae]; g__unidentified_[Paraprevotellaceae]; s__unidentified_[Paraprevotellaceae]
ASV_76740	0.166667	4.5	1.5	0	1.5	0	d__Bacteria; p__Bacteroidetes; c__Bacteroidia; o__Bacteroidales; f__Prevotellaceae; g__Prevotella; s__unidentified_Prevotella
ASV_42419	14	27.8333	20.3333	0	0	0	d__Bacteria; p__Bacteroidetes; c__Bacteroidia; o__Bacteroidales; f__Prevotellaceae; g__Prevotella; s__Prevotella_copri
ASV_11806	0	1.16667	0	0	0	0	d__Bacteria; p__Bacteroidetes; c__Bacteroidia; o__Bacteroidales; f__Prevotellaceae; g__Prevotella; s__Prevotella_copri
ASV_42389	10	25.5	12.8333	0	0	0	d__Bacteria; p__Bacteroidetes; c__Bacteroidia; o__Bacteroidales; f__Prevotellaceae; g__Prevotella; s__Prevotella_copri
ASV_52465	4.5	7	2.5	0	1.66667	0.333333	d__Bacteria; p__Bacteroidetes; c__Bacteroidia; o__Bacteroidales; f__Prevotellaceae; g__Prevotella; s__Prevotella_stercorea
ASV_233	0	1.16667	0	0	12.8333	2.83333	d__Bacteria; p__Bacteroidetes; c__Bacteroidia; o__Bacteroidales; f__[Paraprevotellaceae]; g__[Prevotella]; s__unidentified_[Prevotella]
ASV_22114	1.16667	1.16667	0	0	2	2.16667	d__Bacteria; p__Bacteroidetes; c__Bacteroidia; o__Bacteroidales; f__Porphyromonadaceae; g__Parabacteroides; s__unidentified_Parabacteroides
ASV_12404	3.16667	9.83333	9.5	0	0	0	d__Bacteria; p__Bacteroidetes; c__Bacteroidia; o__Bacteroidales; f__Prevotellaceae; g__Prevotella; s__unidentified_Prevotella
ASV_38859	0	1.16667	0	0	0	0	d__Bacteria; p__Firmicutes; c__Clostridia; o__Clostridiales; f__Ruminococcaceae; g__unclassified_Ruminococcaceae; s__unclassified_Ruminococcaceae
ASV_539	0	1.16667	0	0	0	0	d__Bacteria; p__Firmicutes; c__Clostridia; o__Clostridiales; f__Lachnospiraceae; g__[Ruminococcus]; s__[Ruminococcus]_gnavus
ASV_16872	0	2.16667	0	0	0	0	d__Bacteria; p__Firmicutes; c__Clostridia; o__Clostridiales; f__[Mogibacteriaceae]; g__unidentified_[Mogibacteriaceae]; s__unidentified_[Mogibacteriaceae]
ASV_45596	0	1.16667	0	0	0	0	d__Bacteria; p__Firmicutes; c__Clostridia; o__Clostridiales; f__unclassified_Clostridiales; g__unclassified_Clostridiales; s__unclassified_Clostridiales
ASV_24596	0	1.16667	0	0	0	0	d__Bacteria; p__Firmicutes; c__Clostridia; o__Clostridiales; f__Ruminococcaceae; g__Subdoligranulum; s__Subdoligranulum_variabile
ASV_14017	0	1.16667	0	0	0	0	d__Bacteria; p__Firmicutes; c__Clostridia; o__Clostridiales; f__Ruminococcaceae; g__unidentified_Ruminococcaceae; s__unidentified_Ruminococcaceae
ASV_21175	0	1.16667	0	0	0	0	d__Bacteria; p__Firmicutes; c__Clostridia; o__Clostridiales; f__Lachnospiraceae; g__Roseburia; s__unclassified_Roseburia
ASV_10867	0	1.16667	0	0.833333	0	0	d__Bacteria; p__Firmicutes; c__Clostridia; o__Clostridiales; f__Ruminococcaceae; g__Faecalibacterium; s__Faecalibacterium_prausnitzii
ASV_23634	0	1.16667	0	0	0	0	d__Bacteria; p__Firmicutes; c__Clostridia; o__Clostridiales; f__Ruminococcaceae; g__Faecalibacterium; s__Faecalibacterium_prausnitzii
ASV_3899	0	1.16667	0	0	0	0	d__Bacteria; p__Firmicutes; c__Clostridia; o__Clostridiales; f__Ruminococcaceae; g__Faecalibacterium; s__Faecalibacterium_prausnitzii
ASV_55803	0	1.16667	0	0	0	0	d__Bacteria; p__Firmicutes; c__Clostridia; o__Clostridiales; f__Ruminococcaceae; g__unidentified_Ruminococcaceae; s__unidentified_Ruminococcaceae
ASV_57644	0	1.16667	0	0	0	0	d__Bacteria; p__Proteobacteria; c__Gammaproteobacteria; o__Pasteurellales; f__Pasteurellaceae; g__Actinobacillus; s__unclassified_Actinobacillus
ASV_619	0	1.16667	0	0	0	0	d__Bacteria; p__Firmicutes; c__Clostridia; o__Clostridiales; f__unclassified_Clostridiales; g__unclassified_Clostridiales; s__unclassified_Clostridiales
ASV_77905	0	1.16667	0	0	0	0	d__Bacteria; p__Firmicutes; c__Clostridia; o__Clostridiales; f__Peptostreptococcaceae; g__unidentified_Peptostreptococcaceae; s__unidentified_Peptostreptococcaceae
ASV_24217	3.33333	3.83333	1.16667	0	0	0	d__Bacteria; p__Firmicutes; c__Clostridia; o__Clostridiales; f__Ruminococcaceae; g__unclassified_Ruminococcaceae; s__unclassified_Ruminococcaceae
ASV_27417	0	1.16667	0	0	0	0	d__Bacteria; p__Proteobacteria; c__Gammaproteobacteria; o__Pasteurellales; f__Pasteurellaceae; g__Actinobacillus; s__Actinobacillus_porcinus
ASV_78444	0	2	0	0	0	0	d__Bacteria; p__Proteobacteria; c__Gammaproteobacteria; o__Pasteurellales; f__Pasteurellaceae; g__Haemophilus; s__Haemophilus_parasuis
ASV_67680	0	1.16667	0	0	0	0	d__Bacteria; p__Proteobacteria; c__Gammaproteobacteria; o__Pasteurellales; f__Pasteurellaceae; g__Actinobacillus; s__Actinobacillus_porcinus
ASV_8115	0	1.16667	0	0	0	0	d__Bacteria; p__Proteobacteria; c__Gammaproteobacteria; o__Pasteurellales; f__Pasteurellaceae; g__unclassified_Pasteurellaceae; s__unclassified_Pasteurellaceae
ASV_12836	0.833333	2	0	0	0	0	d__Bacteria; p__Proteobacteria; c__Gammaproteobacteria; o__Pasteurellales; f__Pasteurellaceae; g__Haemophilus; s__Haemophilus_parasuis
ASV_50100	0	1.16667	0	0	0	0	d__Bacteria; p__Proteobacteria; c__Gammaproteobacteria; o__Xanthomonadales; f__Xanthomonadaceae; g__Pseudoxanthomonas; s__Pseudoxanthomonas_mexicana
ASV_30846	10.1667	17.3333	10.3333	0	2.16667	4.83333	d__Bacteria; p__Firmicutes; c__Clostridia; o__Clostridiales; f__Ruminococcaceae; g__Oscillospira; s__unidentified_Oscillospira
ASV_69163	0	1.16667	0	0	0	0	d__Bacteria; p__Firmicutes; c__Clostridia; o__Clostridiales; f__Ruminococcaceae; g__Faecalibacterium; s__unidentified_Faecalibacterium
ASV_6654	0	1.16667	0	0	0	0	d__Bacteria; p__Firmicutes; c__Clostridia; o__Clostridiales; f__Veillonellaceae; g__Phascolarctobacterium; s__unidentified_Phascolarctobacterium
ASV_84727	0	1.16667	0	0	0	0	d__Bacteria; p__Firmicutes; c__Clostridia; o__Clostridiales; f__Ruminococcaceae; g__unidentified_Ruminococcaceae; s__unidentified_Ruminococcaceae
ASV_68389	0	1.16667	0	0	0	0	d__Bacteria; p__Firmicutes; c__Clostridia; o__Clostridiales; f__Ruminococcaceae; g__unidentified_Ruminococcaceae; s__unidentified_Ruminococcaceae
ASV_11228	0	1.16667	0	0	0	0	d__Bacteria; p__Proteobacteria; c__Betaproteobacteria; o__Tremblayales; f__unidentified_Tremblayales; g__unidentified_Tremblayales; s__unidentified_Tremblayales
ASV_4160	0	1.16667	0	0	0	0	d__Bacteria; p__Firmicutes; c__Clostridia; o__Clostridiales; f__Ruminococcaceae; g__unidentified_Ruminococcaceae; s__unidentified_Ruminococcaceae
ASV_78247	10.1667	1.16667	0	0	0	0	d__Bacteria; p__Firmicutes; c__Clostridia; o__Clostridiales; f__Veillonellaceae; g__Mitsuokella; s__Mitsuokella_multacida
ASV_47775	0	1.16667	0	0	0	0	d__Bacteria; p__unidentified_Bacteria; c__unidentified_Bacteria; o__unidentified_Bacteria; f__unidentified_Bacteria; g__unidentified_Bacteria; s__unidentified_Bacteria
ASV_61527	0	1.16667	0	0	0	0	d__Bacteria; p__Proteobacteria; c__Betaproteobacteria; o__Tremblayales; f__unidentified_Tremblayales; g__unidentified_Tremblayales; s__unidentified_Tremblayales
ASV_66374	0	1.16667	0	0	0	0	d__Bacteria; p__Proteobacteria; c__Betaproteobacteria; o__Tremblayales; f__unidentified_Tremblayales; g__unidentified_Tremblayales; s__unidentified_Tremblayales
ASV_42618	0	1.16667	0	0	0	0	d__Bacteria; p__Firmicutes; c__Bacilli; o__Lactobacillales; f__Lactobacillaceae; g__Lactobacillus; s__unclassified_Lactobacillus
ASV_70833	0	1.16667	0	0	0	0	d__Bacteria; p__Proteobacteria; c__Deltaproteobacteria; o__Desulfovibrionales; f__Desulfovibrionaceae; g__Desulfovibrio; s__unclassified_Desulfovibrio
ASV_76905	0	1.16667	0	0	0	0	d__Bacteria; p__Proteobacteria; c__Betaproteobacteria; o__Tremblayales; f__unidentified_Tremblayales; g__unidentified_Tremblayales; s__unidentified_Tremblayales
ASV_13209	0	1.16667	0	0	0	0	d__Bacteria; p__Proteobacteria; c__Betaproteobacteria; o__unclassified_Betaproteobacteria; f__unclassified_Betaproteobacteria; g__unclassified_Betaproteobacteria; s__unclassified_Betaproteobacteria
ASV_6427	0	1	0	0	0.666667	0	d__Bacteria; p__Spirochaetes; c__Spirochaetes; o__Sphaerochaetales; f__Sphaerochaetaceae; g__Sphaerochaeta; s__unidentified_Sphaerochaeta
ASV_10546	0	1	0	0	0	0	d__Bacteria; p__Proteobacteria; c__Gammaproteobacteria; o__Pasteurellales; f__Pasteurellaceae; g__Actinobacillus; s__Actinobacillus_indolicus
ASV_14339	0.666667	1.33333	0.166667	0	1.5	3.33333	d__Bacteria; p__Firmicutes; c__Clostridia; o__Clostridiales; f__Veillonellaceae; g__Acidaminococcus; s__unidentified_Acidaminococcus
ASV_31398	2	2.66667	0.5	1.16667	0.666667	3.16667	d__Bacteria; p__Firmicutes; c__Clostridia; o__Clostridiales; f__Veillonellaceae; g__unclassified_Veillonellaceae; s__unclassified_Veillonellaceae
ASV_79293	1.33333	2	1.16667	0	0	0	d__Bacteria; p__Firmicutes; c__Clostridia; o__Clostridiales; f__unclassified_Clostridiales; g__unclassified_Clostridiales; s__unclassified_Clostridiales
ASV_1205	0	1	0	0	0	0	d__Bacteria; p__Firmicutes; c__Bacilli; o__Lactobacillales; f__Streptococcaceae; g__Streptococcus; s__unidentified_Streptococcus
ASV_29935	0.333333	1.83333	0	0	0	0	d__Bacteria; p__Firmicutes; c__Bacilli; o__Turicibacterales; f__Turicibacteraceae; g__Turicibacter; s__unidentified_Turicibacter
ASV_57864	0	1	0	0	0	0	d__Bacteria; p__Firmicutes; c__Clostridia; o__Clostridiales; f__unidentified_Clostridiales; g__unidentified_Clostridiales; s__unidentified_Clostridiales
ASV_62607	1.33333	9.33333	0	0	0	0	d__Bacteria; p__Firmicutes; c__Bacilli; o__Lactobacillales; f__Streptococcaceae; g__Streptococcus; s__unidentified_Streptococcus
ASV_10354	0.166667	2.83333	0	0	0	0	d__Bacteria; p__Firmicutes; c__Bacilli; o__Lactobacillales; f__Streptococcaceae; g__Streptococcus; s__unclassified_Streptococcus
ASV_49804	0	1	0	0	0	0	d__Bacteria; p__Firmicutes; c__Bacilli; o__Lactobacillales; f__Streptococcaceae; g__Streptococcus; s__unidentified_Streptococcus
ASV_20058	0	2.5	0	0	0	0	d__Bacteria; p__Firmicutes; c__Bacilli; o__Lactobacillales; f__Streptococcaceae; g__Streptococcus; s__Streptococcus_equi
ASV_74479	4.66667	13.8333	4.16667	0	0	0	d__Bacteria; p__Bacteroidetes; c__Bacteroidia; o__Bacteroidales; f__unidentified_Bacteroidales; g__unidentified_Bacteroidales; s__unidentified_Bacteroidales
ASV_32240	0	1	0	0	0	0	d__Bacteria; p__Firmicutes; c__Clostridia; o__Clostridiales; f__unidentified_Clostridiales; g__unidentified_Clostridiales; s__unidentified_Clostridiales
ASV_5675	10.3333	23	5.16667	0	137.667	0	d__Bacteria; p__Bacteroidetes; c__Bacteroidia; o__Bacteroidales; f__Prevotellaceae; g__Prevotella; s__Prevotella_copri
ASV_77862	17.8333	67.6667	3.5	0.166667	17.8333	1.33333	d__Bacteria; p__Bacteroidetes; c__Bacteroidia; o__Bacteroidales; f__Prevotellaceae; g__Prevotella; s__Prevotella_copri
ASV_44637	0	1	0	0	0	0	d__Bacteria; p__Bacteroidetes; c__Bacteroidia; o__Bacteroidales; f__Prevotellaceae; g__Prevotella; s__unclassified_Prevotella
ASV_30352	0	1.83333	0	0.166667	1.16667	0	d__Bacteria; p__Bacteroidetes; c__Bacteroidia; o__Bacteroidales; f__Prevotellaceae; g__Prevotella; s__unidentified_Prevotella
ASV_67252	0	1	0	0	0	0	d__Bacteria; p__Bacteroidetes; c__Bacteroidia; o__Bacteroidales; f__Prevotellaceae; g__Prevotella; s__unidentified_Prevotella
ASV_51705	0	1	0	0	0	0	d__Bacteria; p__Bacteroidetes; c__Bacteroidia; o__Bacteroidales; f__Prevotellaceae; g__Prevotella; s__unidentified_Prevotella
ASV_7432	4.5	7	3.83333	0	1.83333	3.5	d__Bacteria; p__Bacteroidetes; c__Bacteroidia; o__Bacteroidales; f__Prevotellaceae; g__Prevotella; s__unclassified_Prevotella
ASV_9392	13.8333	5.66667	1.83333	0	8.66667	0	d__Bacteria; p__Bacteroidetes; c__Bacteroidia; o__Bacteroidales; f__Prevotellaceae; g__Prevotella; s__Prevotella_copri
ASV_69695	0	1	0	0	2	0	d__Bacteria; p__Bacteroidetes; c__Bacteroidia; o__Bacteroidales; f__Prevotellaceae; g__Prevotella; s__Prevotella_stercorea
ASV_76008	4.33333	7.5	23.5	0	5.33333	2.83333	d__Bacteria; p__Bacteroidetes; c__Bacteroidia; o__Bacteroidales; f__Prevotellaceae; g__Prevotella; s__Prevotella_copri
ASV_11953	10.3333	8.66667	6.33333	0	0	0	d__Bacteria; p__Bacteroidetes; c__Bacteroidia; o__Bacteroidales; f__Prevotellaceae; g__Prevotella; s__Prevotella_copri
ASV_68399	0	1	0	0	0	0	d__Bacteria; p__Bacteroidetes; c__Bacteroidia; o__Bacteroidales; f__Prevotellaceae; g__Prevotella; s__unidentified_Prevotella
ASV_15493	0	2.33333	0	0	0	0	d__Bacteria; p__Bacteroidetes; c__Bacteroidia; o__Bacteroidales; f__Prevotellaceae; g__Prevotella; s__unidentified_Prevotella
ASV_68740	0	1	0	0	0	0	d__Bacteria; p__Bacteroidetes; c__Bacteroidia; o__Bacteroidales; f__unidentified_Bacteroidales; g__unidentified_Bacteroidales; s__unidentified_Bacteroidales
ASV_76242	0	1	0	0	0	0	d__Bacteria; p__Bacteroidetes; c__Bacteroidia; o__Bacteroidales; f__unidentified_Bacteroidales; g__unidentified_Bacteroidales; s__unidentified_Bacteroidales
ASV_63333	14.5	6	8.83333	1.5	9.83333	6.16667	d__Bacteria; p__Bacteroidetes; c__Bacteroidia; o__Bacteroidales; f__Prevotellaceae; g__Prevotella; s__unidentified_Prevotella
ASV_82683	0	1	0	0	0	0	d__Bacteria; p__Bacteroidetes; c__Bacteroidia; o__Bacteroidales; f__Prevotellaceae; g__Prevotella; s__unidentified_Prevotella
ASV_73070	0	1	0	0	1	0	d__Bacteria; p__Bacteroidetes; c__Bacteroidia; o__Bacteroidales; f__Prevotellaceae; g__Prevotella; s__Prevotella_copri
ASV_32395	3.16667	6.83333	3.66667	0	3.33333	1.66667	d__Bacteria; p__Bacteroidetes; c__Bacteroidia; o__Bacteroidales; f__Prevotellaceae; g__Prevotella; s__Prevotella_copri
ASV_78260	4.5	10.5	0	0	0	0	d__Bacteria; p__Bacteroidetes; c__Bacteroidia; o__Bacteroidales; f__Prevotellaceae; g__Prevotella; s__Prevotella_stercorea
ASV_61918	0.166667	2.83333	0	0.5	0	0	d__Bacteria; p__Bacteroidetes; c__Bacteroidia; o__Bacteroidales; f__Prevotellaceae; g__Prevotella; s__unidentified_Prevotella
ASV_19689	11.3333	5.83333	1.83333	0	0.5	2.5	d__Bacteria; p__Bacteroidetes; c__Bacteroidia; o__Bacteroidales; f__Prevotellaceae; g__Prevotella; s__unclassified_Prevotella
ASV_74750	0	1	0	0	0	0	d__Bacteria; p__Proteobacteria; c__Gammaproteobacteria; o__Pasteurellales; f__Pasteurellaceae; g__Actinobacillus; s__Actinobacillus_indolicus
ASV_68534	210.5	72.3333	70.5	1	87.8333	1.16667	d__Bacteria; p__Bacteroidetes; c__Bacteroidia; o__Bacteroidales; f__Prevotellaceae; g__Prevotella; s__Prevotella_copri
ASV_59914	0.333333	2.33333	0.5	0	0	0	d__Bacteria; p__Bacteroidetes; c__Bacteroidia; o__Bacteroidales; f__[Paraprevotellaceae]; g__[Prevotella]; s__unidentified_[Prevotella]
ASV_40376	15	17.3333	10.8333	3.16667	7	3.66667	d__Bacteria; p__Firmicutes; c__Clostridia; o__Clostridiales; f__Ruminococcaceae; g__Ruminococcus; s__unidentified_Ruminococcus
ASV_45940	0	1	0	0	0	0	d__Bacteria; p__Firmicutes; c__Clostridia; o__Clostridiales; f__Lachnospiraceae; g__Blautia; s__unidentified_Blautia
ASV_33231	0	2.33333	0	0	0	0	d__Bacteria; p__Firmicutes; c__Clostridia; o__Clostridiales; f__Ruminococcaceae; g__unidentified_Ruminococcaceae; s__unidentified_Ruminococcaceae
ASV_30012	0	1	0	0	0	0	d__Bacteria; p__Firmicutes; c__Clostridia; o__Clostridiales; f__Lachnospiraceae; g__Lachnospira; s__unidentified_Lachnospira
ASV_14463	0	1	0	0	0	0	d__Bacteria; p__Firmicutes; c__Clostridia; o__Clostridiales; f__Ruminococcaceae; g__unidentified_Ruminococcaceae; s__unidentified_Ruminococcaceae
ASV_322	0	1	0	0	0	0	d__Bacteria; p__Firmicutes; c__Clostridia; o__Clostridiales; f__unidentified_Clostridiales; g__unidentified_Clostridiales; s__unidentified_Clostridiales
ASV_44150	0	1	0	0	0	0	d__Bacteria; p__Firmicutes; c__Clostridia; o__Clostridiales; f__Ruminococcaceae; g__unidentified_Ruminococcaceae; s__unidentified_Ruminococcaceae
ASV_30629	0	1	0	0	0	0	d__Bacteria; p__Proteobacteria; c__Betaproteobacteria; o__Tremblayales; f__unidentified_Tremblayales; g__unidentified_Tremblayales; s__unidentified_Tremblayales
ASV_86051	0	1	0	0	0	0	d__Bacteria; p__Firmicutes; c__Clostridia; o__Clostridiales; f__Ruminococcaceae; g__unidentified_Ruminococcaceae; s__unidentified_Ruminococcaceae
ASV_11326	0	1	0	0	0	0	d__Bacteria; p__Proteobacteria; c__Gammaproteobacteria; o__Enterobacteriales; f__Enterobacteriaceae; g__unclassified_Enterobacteriaceae; s__unclassified_Enterobacteriaceae
ASV_13475	0	1	0	0	0	0	d__Bacteria; p__Firmicutes; c__Clostridia; o__Clostridiales; f__Lachnospiraceae; g__[Ruminococcus]; s__[Ruminococcus]_gnavus
ASV_76293	0	1	0	0	0	0	d__Bacteria; p__Proteobacteria; c__Betaproteobacteria; o__Tremblayales; f__unidentified_Tremblayales; g__unidentified_Tremblayales; s__unidentified_Tremblayales
ASV_1224	0	1	0	0	0	0	d__Bacteria; p__Proteobacteria; c__Gammaproteobacteria; o__Pasteurellales; f__Pasteurellaceae; g__Actinobacillus; s__Actinobacillus_porcinus
ASV_61288	2	3.83333	6	0	0	0	d__Bacteria; p__Proteobacteria; c__Gammaproteobacteria; o__Pasteurellales; f__Pasteurellaceae; g__Actinobacillus; s__Actinobacillus_indolicus
ASV_82905	0	1	0	0	0	0	d__Bacteria; p__Firmicutes; c__Clostridia; o__Clostridiales; f__Clostridiaceae; g__unclassified_Clostridiaceae; s__unclassified_Clostridiaceae
ASV_35527	0	1	0	0	0	0	d__Bacteria; p__Firmicutes; c__Clostridia; o__Clostridiales; f__Lachnospiraceae; g__Roseburia; s__unclassified_Roseburia
ASV_78265	0	1	0	0	0	0	d__Bacteria; p__unclassified_Bacteria; c__unclassified_Bacteria; o__unclassified_Bacteria; f__unclassified_Bacteria; g__unclassified_Bacteria; s__unclassified_Bacteria
ASV_37933	0	1	0	0	0	0	d__Bacteria; p__Firmicutes; c__Clostridia; o__Clostridiales; f__Lachnospiraceae; g__Blautia; s__unidentified_Blautia
ASV_61244	0	1	0	0	0	0	d__Bacteria; p__Firmicutes; c__Clostridia; o__Clostridiales; f__Lachnospiraceae; g__unidentified_Lachnospiraceae; s__unidentified_Lachnospiraceae
ASV_8218	0	1	0	0	0	0	d__Bacteria; p__Firmicutes; c__Clostridia; o__Clostridiales; f__unidentified_Clostridiales; g__unidentified_Clostridiales; s__unidentified_Clostridiales
ASV_70463	0	2	0	7	3.16667	0	d__Bacteria; p__Firmicutes; c__Clostridia; o__Clostridiales; f__Lachnospiraceae; g__Roseburia; s__unidentified_Roseburia
ASV_10240	23	8.33333	36.5	3	18.8333	36.1667	d__Bacteria; p__Firmicutes; c__Clostridia; o__Clostridiales; f__Lachnospiraceae; g__unidentified_Lachnospiraceae; s__unidentified_Lachnospiraceae
ASV_72061	0	1	0	0	0	0	d__Bacteria; p__Firmicutes; c__Clostridia; o__Clostridiales; f__Ruminococcaceae; g__unidentified_Ruminococcaceae; s__unidentified_Ruminococcaceae
ASV_62330	6.83333	7.16667	7.5	7.33333	10.1667	10.6667	d__Bacteria; p__Firmicutes; c__Clostridia; o__Clostridiales; f__Ruminococcaceae; g__Faecalibacterium; s__Faecalibacterium_prausnitzii
ASV_16542	0	1	0	0	0	0	d__Bacteria; p__Firmicutes; c__Clostridia; o__Clostridiales; f__Ruminococcaceae; g__Faecalibacterium; s__Faecalibacterium_prausnitzii
ASV_12563	0	3.16667	0	0	0	0	d__Bacteria; p__Firmicutes; c__Clostridia; o__Clostridiales; f__Ruminococcaceae; g__Faecalibacterium; s__Faecalibacterium_prausnitzii
ASV_67987	0	1	0	0	0	0	d__Bacteria; p__Firmicutes; c__Clostridia; o__Clostridiales; f__Ruminococcaceae; g__Faecalibacterium; s__unclassified_Faecalibacterium
ASV_66719	0	1	0	0	0	0	d__Bacteria; p__Firmicutes; c__Clostridia; o__Clostridiales; f__Ruminococcaceae; g__Faecalibacterium; s__Faecalibacterium_prausnitzii
ASV_3405	0	1	0	0	0	0	d__Bacteria; p__Firmicutes; c__Clostridia; o__Clostridiales; f__Ruminococcaceae; g__Faecalibacterium; s__Faecalibacterium_prausnitzii
ASV_36780	0	1	0	0	0	0	d__Bacteria; p__Firmicutes; c__Clostridia; o__Clostridiales; f__Lachnospiraceae; g__Blautia; s__unidentified_Blautia
ASV_50128	0	1	0	0	0	0	d__Bacteria; p__Proteobacteria; c__Gammaproteobacteria; o__Pasteurellales; f__Pasteurellaceae; g__Actinobacillus; s__unclassified_Actinobacillus
ASV_56380	0	1	0	0	0	0	d__Bacteria; p__Bacteroidetes; c__Bacteroidia; o__Bacteroidales; f__unidentified_Bacteroidales; g__unidentified_Bacteroidales; s__unidentified_Bacteroidales
ASV_72599	0	1	0	0	0	0	d__Bacteria; p__Bacteroidetes; c__Bacteroidia; o__Bacteroidales; f__unclassified_Bacteroidales; g__unclassified_Bacteroidales; s__unclassified_Bacteroidales
ASV_2320	0	1	0	0	0	0	d__Bacteria; p__Proteobacteria; c__Gammaproteobacteria; o__Pasteurellales; f__Pasteurellaceae; g__Actinobacillus; s__Actinobacillus_porcinus
ASV_68588	0	1	0	0	0	0	d__Bacteria; p__Proteobacteria; c__Gammaproteobacteria; o__Pasteurellales; f__Pasteurellaceae; g__unclassified_Pasteurellaceae; s__unclassified_Pasteurellaceae
ASV_67453	0	1	0	0	0	0	d__Bacteria; p__Firmicutes; c__Clostridia; o__Clostridiales; f__Ruminococcaceae; g__Faecalibacterium; s__Faecalibacterium_prausnitzii
ASV_67620	0	1	0	0	0	0	d__Bacteria; p__Proteobacteria; c__Deltaproteobacteria; o__Desulfovibrionales; f__Desulfovibrionaceae; g__Desulfovibrio; s__unidentified_Desulfovibrio
ASV_80732	0	1.33333	0	0	0	0	d__Bacteria; p__Bacteroidetes; c__Bacteroidia; o__Bacteroidales; f__unclassified_Bacteroidales; g__unclassified_Bacteroidales; s__unclassified_Bacteroidales
ASV_72013	0	1	0	0	0	0	d__Bacteria; p__Proteobacteria; c__Gammaproteobacteria; o__Pasteurellales; f__Pasteurellaceae; g__Lonepinella; s__Lonepinella_koalarum
ASV_29245	0	1	0	0	0	0	d__Bacteria; p__Proteobacteria; c__Gammaproteobacteria; o__Pseudomonadales; f__Pseudomonadaceae; g__Pseudomonas; s__unidentified_Pseudomonas
ASV_84844	0	1	0	0	0	0	d__Bacteria; p__Firmicutes; c__Clostridia; o__Clostridiales; f__Veillonellaceae; g__Megasphaera; s__unidentified_Megasphaera
ASV_42770	0	1	0	0	0	0	d__Bacteria; p__Bacteroidetes; c__Bacteroidia; o__Bacteroidales; f__Prevotellaceae; g__Prevotella; s__unidentified_Prevotella
ASV_50010	0	1	0	0	0.5	0	d__Bacteria; p__Firmicutes; c__Clostridia; o__Clostridiales; f__Veillonellaceae; g__Acidaminococcus; s__unidentified_Acidaminococcus
ASV_2327	4.16667	1	0	0	0	0	d__Bacteria; p__Firmicutes; c__Clostridia; o__Clostridiales; f__Veillonellaceae; g__Selenomonas; s__Selenomonas_bovis
ASV_82751	0	1	0	0	0	0	d__Bacteria; p__Firmicutes; c__Clostridia; o__Clostridiales; f__Veillonellaceae; g__Anaerovibrio; s__unidentified_Anaerovibrio
ASV_57014	4.5	9.16667	0	0	0	0	d__Bacteria; p__Firmicutes; c__Clostridia; o__Clostridiales; f__Veillonellaceae; g__Anaerovibrio; s__unidentified_Anaerovibrio
ASV_71816	5	70	0.833333	5.5	19.6667	2.83333	d__Bacteria; p__Firmicutes; c__Clostridia; o__Clostridiales; f__Veillonellaceae; g__Succiniclasticum; s__unidentified_Succiniclasticum
ASV_27086	0	1	0	0	0	0	d__Bacteria; p__Firmicutes; c__Bacilli; o__Lactobacillales; f__Lactobacillaceae; g__unclassified_Lactobacillaceae; s__unclassified_Lactobacillaceae
ASV_71854	0	1	0	0	0	0	d__Bacteria; p__Firmicutes; c__Clostridia; o__Clostridiales; f__Veillonellaceae; g__Phascolarctobacterium; s__unidentified_Phascolarctobacterium
ASV_39063	1.33333	4.5	0.5	0	0	0	d__Bacteria; p__Firmicutes; c__Clostridia; o__Clostridiales; f__Veillonellaceae; g__Phascolarctobacterium; s__unidentified_Phascolarctobacterium
ASV_74728	0	1	0	0	0	0	d__Bacteria; p__Firmicutes; c__Clostridia; o__Clostridiales; f__Veillonellaceae; g__Phascolarctobacterium; s__unidentified_Phascolarctobacterium
ASV_68995	0.666667	2.16667	2.66667	0	0	0	d__Bacteria; p__Firmicutes; c__Clostridia; o__Clostridiales; f__Veillonellaceae; g__Phascolarctobacterium; s__unidentified_Phascolarctobacterium
ASV_75121	0	1	0	0	0	0	d__Bacteria; p__Firmicutes; c__Clostridia; o__Clostridiales; f__Ruminococcaceae; g__unidentified_Ruminococcaceae; s__unidentified_Ruminococcaceae
ASV_86194	0	1	0	0	0	0	d__Bacteria; p__Proteobacteria; c__Betaproteobacteria; o__Tremblayales; f__unidentified_Tremblayales; g__unidentified_Tremblayales; s__unidentified_Tremblayales
ASV_67313	0	1	0	0	0	0	d__Bacteria; p__Firmicutes; c__Clostridia; o__Clostridiales; f__Veillonellaceae; g__Anaerovibrio; s__unidentified_Anaerovibrio
ASV_43795	0	1	0	0	0	0	d__Bacteria; p__SR1; c__unidentified_SR1; o__unidentified_SR1; f__unidentified_SR1; g__unidentified_SR1; s__unidentified_SR1
ASV_42211	0	1	0	0	0	0	d__Bacteria; p__Actinobacteria; c__Coriobacteriia; o__Coriobacteriales; f__Coriobacteriaceae; g__unidentified_Coriobacteriaceae; s__unidentified_Coriobacteriaceae
ASV_28866	1.5	2.33333	4.16667	1.83333	0	17.6667	d__Bacteria; p__Actinobacteria; c__Coriobacteriia; o__Coriobacteriales; f__Coriobacteriaceae; g__unidentified_Coriobacteriaceae; s__unidentified_Coriobacteriaceae
ASV_11041	0	1	0	0	0	0	d__Bacteria; p__Proteobacteria; c__Deltaproteobacteria; o__Desulfovibrionales; f__Desulfovibrionaceae; g__Desulfovibrio; s__Desulfovibrio_oxamicus
ASV_81241	0	1	0	0	0	0	d__Bacteria; p__Firmicutes; c__Clostridia; o__Clostridiales; f__Ruminococcaceae; g__unclassified_Ruminococcaceae; s__unclassified_Ruminococcaceae
ASV_50927	0	1	0	0	0	0	d__Bacteria; p__Proteobacteria; c__Gammaproteobacteria; o__Pasteurellales; f__Pasteurellaceae; g__Actinobacillus; s__Actinobacillus_indolicus
ASV_16029	0	1	0	0	0	0	d__Bacteria; p__Firmicutes; c__Clostridia; o__Clostridiales; f__unidentified_Clostridiales; g__unidentified_Clostridiales; s__unidentified_Clostridiales
ASV_17568	0	1	0	0	0	0	d__Bacteria; p__Proteobacteria; c__unclassified_Proteobacteria; o__unclassified_Proteobacteria; f__unclassified_Proteobacteria; g__unclassified_Proteobacteria; s__unclassified_Proteobacteria
ASV_9420	0	1	0	0	0	0	d__Bacteria; p__Proteobacteria; c__Gammaproteobacteria; o__Pasteurellales; f__Pasteurellaceae; g__Pasteurella; s__Pasteurella_aerogenes
ASV_83204	0	1	0	0	0	0	d__Bacteria; p__Proteobacteria; c__Gammaproteobacteria; o__Pasteurellales; f__Pasteurellaceae; g__Pasteurella; s__Pasteurella_aerogenes
ASV_52119	0	1	0	0	0	0	d__Bacteria; p__Proteobacteria; c__Betaproteobacteria; o__Tremblayales; f__unidentified_Tremblayales; g__unidentified_Tremblayales; s__unidentified_Tremblayales
ASV_29956	0	1.5	0	0	0	0	d__Bacteria; p__Bacteroidetes; c__Bacteroidia; o__Bacteroidales; f__S24-7; g__unidentified_S24-7; s__unidentified_S24-7
ASV_10209	0	1	0	0	0	0	d__Bacteria; p__Proteobacteria; c__Betaproteobacteria; o__Tremblayales; f__unidentified_Tremblayales; g__unidentified_Tremblayales; s__unidentified_Tremblayales
ASV_56459	0	1	0	0	0	0	d__Bacteria; p__Proteobacteria; c__Betaproteobacteria; o__Tremblayales; f__unidentified_Tremblayales; g__unidentified_Tremblayales; s__unidentified_Tremblayales
ASV_21036	0	1	0.833333	0.5	0	0	d__Bacteria; p__Firmicutes; c__Clostridia; o__Clostridiales; f__Ruminococcaceae; g__Faecalibacterium; s__Faecalibacterium_prausnitzii
ASV_84590	0	1	0	0	0	0	d__Bacteria; p__Firmicutes; c__Clostridia; o__Clostridiales; f__Ruminococcaceae; g__unclassified_Ruminococcaceae; s__unclassified_Ruminococcaceae
ASV_27390	0.166667	1.5	0	0	0	0	d__Bacteria; p__Firmicutes; c__Bacilli; o__Lactobacillales; f__Streptococcaceae; g__Streptococcus; s__Streptococcus_agalactiae
ASV_62034	0	1	0	0	0	0	d__Bacteria; p__Firmicutes; c__Clostridia; o__Clostridiales; f__Ruminococcaceae; g__unidentified_Ruminococcaceae; s__unidentified_Ruminococcaceae
ASV_24020	0	0.833333	0	0	0	0	d__Bacteria; p__Proteobacteria; c__Gammaproteobacteria; o__Pasteurellales; f__Pasteurellaceae; g__Actinobacillus; s__Actinobacillus_indolicus
ASV_1798	0	0.833333	0	0	0	0	d__Bacteria; p__unclassified_Bacteria; c__unclassified_Bacteria; o__unclassified_Bacteria; f__unclassified_Bacteria; g__unclassified_Bacteria; s__unclassified_Bacteria
ASV_39871	0	2.83333	0	0	1	0.333333	d__Bacteria; p__Firmicutes; c__Clostridia; o__Clostridiales; f__unidentified_Clostridiales; g__unidentified_Clostridiales; s__unidentified_Clostridiales
ASV_40639	0	0.833333	0	0	0	0	d__Bacteria; p__Firmicutes; c__Bacilli; o__Lactobacillales; f__Streptococcaceae; g__Streptococcus; s__unidentified_Streptococcus
ASV_76038	0	6.66667	0.333333	4.5	5.16667	43.1667	d__Bacteria; p__Firmicutes; c__Bacilli; o__Lactobacillales; f__Streptococcaceae; g__Streptococcus; s__Streptococcus_alactolyticus
ASV_5359	0	0.833333	0	0	0	0	d__Bacteria; p__Firmicutes; c__Clostridia; o__Clostridiales; f__Ruminococcaceae; g__Faecalibacterium; s__Faecalibacterium_prausnitzii
ASV_20208	0	0.833333	0	0	0	0	d__Bacteria; p__Firmicutes; c__Clostridia; o__Clostridiales; f__Ruminococcaceae; g__Faecalibacterium; s__Faecalibacterium_prausnitzii
ASV_45924	0	0.833333	0	0	0	0	d__Bacteria; p__Firmicutes; c__Bacilli; o__Lactobacillales; f__Streptococcaceae; g__Streptococcus; s__unclassified_Streptococcus
ASV_80052	0	2.16667	0	0	0	0	d__Bacteria; p__Firmicutes; c__Erysipelotrichi; o__Erysipelotrichales; f__Erysipelotrichaceae; g__Allobaculum; s__unidentified_Allobaculum
ASV_50148	0	0.833333	0	0	0	0	d__Bacteria; p__Bacteroidetes; c__Bacteroidia; o__Bacteroidales; f__unidentified_Bacteroidales; g__unidentified_Bacteroidales; s__unidentified_Bacteroidales
ASV_69006	3.33333	6.33333	11.1667	0.833333	15.8333	4.83333	d__Bacteria; p__Bacteroidetes; c__Bacteroidia; o__Bacteroidales; f__Prevotellaceae; g__Prevotella; s__Prevotella_copri
ASV_45806	0	0.833333	0	0	0	0	d__Bacteria; p__Bacteroidetes; c__Bacteroidia; o__Bacteroidales; f__S24-7; g__unidentified_S24-7; s__unidentified_S24-7
ASV_20333	28.5	13.6667	9.5	7.16667	6	0.5	d__Bacteria; p__Bacteroidetes; c__Bacteroidia; o__Bacteroidales; f__Prevotellaceae; g__Prevotella; s__unidentified_Prevotella
ASV_24267	1.66667	0.833333	0	0	0	0	d__Bacteria; p__Bacteroidetes; c__Bacteroidia; o__Bacteroidales; f__[Paraprevotellaceae]; g__[Prevotella]; s__unidentified_[Prevotella]
ASV_4876	0	0.833333	0	0	0	0	d__Bacteria; p__Bacteroidetes; c__Bacteroidia; o__Bacteroidales; f__S24-7; g__unidentified_S24-7; s__unidentified_S24-7
ASV_21834	19.8333	98.6667	14.5	1.5	34	2.33333	d__Bacteria; p__Bacteroidetes; c__Bacteroidia; o__Bacteroidales; f__Prevotellaceae; g__Prevotella; s__Prevotella_copri
ASV_66620	12.1667	7.5	6.5	1.5	5.83333	3.83333	d__Bacteria; p__Bacteroidetes; c__Bacteroidia; o__Bacteroidales; f__Prevotellaceae; g__Prevotella; s__unidentified_Prevotella
ASV_40679	0	0.833333	0	0	0	0	d__Bacteria; p__Bacteroidetes; c__Bacteroidia; o__Bacteroidales; f__Prevotellaceae; g__Prevotella; s__Prevotella_copri
ASV_62246	0	0.833333	0	0	0	0	d__Bacteria; p__Firmicutes; c__Clostridia; o__Clostridiales; f__Ruminococcaceae; g__unidentified_Ruminococcaceae; s__unidentified_Ruminococcaceae
ASV_41572	0	0.833333	0	0	0	0	d__Bacteria; p__Bacteroidetes; c__Bacteroidia; o__Bacteroidales; f__Prevotellaceae; g__Prevotella; s__unidentified_Prevotella
ASV_52796	0.333333	7	0.333333	0	0	0	d__Bacteria; p__Bacteroidetes; c__Bacteroidia; o__Bacteroidales; f__Prevotellaceae; g__Prevotella; s__Prevotella_copri
ASV_36713	0	0.833333	0	0	0	0	d__Bacteria; p__Bacteroidetes; c__Bacteroidia; o__Bacteroidales; f__Prevotellaceae; g__Prevotella; s__Prevotella_copri
ASV_37626	0	3.66667	1.16667	0	0	0	d__Bacteria; p__Bacteroidetes; c__Bacteroidia; o__Bacteroidales; f__Prevotellaceae; g__Prevotella; s__unidentified_Prevotella
ASV_25448	0	0.833333	0	0	0	0	d__Bacteria; p__Bacteroidetes; c__Bacteroidia; o__Bacteroidales; f__unidentified_Bacteroidales; g__unidentified_Bacteroidales; s__unidentified_Bacteroidales
ASV_52489	0	0.833333	0	0	0	0	d__Bacteria; p__Bacteroidetes; c__Bacteroidia; o__Bacteroidales; f__Prevotellaceae; g__Prevotella; s__Prevotella_copri
ASV_57835	15.3333	5.66667	6.33333	0.166667	5.33333	2.66667	d__Bacteria; p__Bacteroidetes; c__Bacteroidia; o__Bacteroidales; f__Prevotellaceae; g__Prevotella; s__unidentified_Prevotella
ASV_15473	0	0.833333	0	0	0	0	d__Bacteria; p__Bacteroidetes; c__Bacteroidia; o__Bacteroidales; f__Prevotellaceae; g__Prevotella; s__Prevotella_copri
ASV_29055	4.33333	8.5	12.1667	0	12.8333	0.833333	d__Bacteria; p__Bacteroidetes; c__Bacteroidia; o__Bacteroidales; f__Prevotellaceae; g__Prevotella; s__Prevotella_copri
ASV_3014	12.8333	7.33333	0.666667	0.166667	2.16667	2.66667	d__Bacteria; p__Bacteroidetes; c__Bacteroidia; o__Bacteroidales; f__Prevotellaceae; g__Prevotella; s__unidentified_Prevotella
ASV_1766	0	1.5	0	0	0	0	d__Bacteria; p__Bacteroidetes; c__Bacteroidia; o__Bacteroidales; f__Prevotellaceae; g__Prevotella; s__unidentified_Prevotella
ASV_3601	0	0.833333	0	0	0	0	d__Bacteria; p__Bacteroidetes; c__Bacteroidia; o__Bacteroidales; f__Porphyromonadaceae; g__Porphyromonas; s__unidentified_Porphyromonas
ASV_86444	0	0.833333	0	0	0	0	d__Bacteria; p__Bacteroidetes; c__Bacteroidia; o__Bacteroidales; f__S24-7; g__unidentified_S24-7; s__unidentified_S24-7
ASV_30915	0	0.833333	0	0	0	0	d__Bacteria; p__Bacteroidetes; c__Bacteroidia; o__Bacteroidales; f__S24-7; g__unidentified_S24-7; s__unidentified_S24-7
ASV_28918	0	0.833333	0	0	2.33333	0	d__Bacteria; p__Bacteroidetes; c__Bacteroidia; o__Bacteroidales; f__Prevotellaceae; g__Prevotella; s__unidentified_Prevotella
ASV_2465	0	0.833333	0	0	0	0	d__Bacteria; p__Bacteroidetes; c__Bacteroidia; o__Bacteroidales; f__Prevotellaceae; g__Prevotella; s__unidentified_Prevotella
ASV_19109	0	0.833333	0	0	0	0	d__Bacteria; p__Firmicutes; c__Clostridia; o__Clostridiales; f__Ruminococcaceae; g__Ruminococcus; s__unidentified_Ruminococcus
ASV_76394	1.83333	0.833333	0	0	0	0	d__Bacteria; p__Firmicutes; c__Clostridia; o__Clostridiales; f__Ruminococcaceae; g__unidentified_Ruminococcaceae; s__unidentified_Ruminococcaceae
ASV_31100	0	0.833333	0	0	0	0	d__Bacteria; p__Firmicutes; c__Clostridia; o__Clostridiales; f__Lachnospiraceae; g__Blautia; s__unidentified_Blautia
ASV_66409	0	0.833333	0	0	0	0	d__Bacteria; p__unclassified_Bacteria; c__unclassified_Bacteria; o__unclassified_Bacteria; f__unclassified_Bacteria; g__unclassified_Bacteria; s__unclassified_Bacteria
ASV_86203	0	0.833333	0	0	0	0	d__Bacteria; p__Firmicutes; c__Clostridia; o__Clostridiales; f__Clostridiaceae; g__SMB53; s__unidentified_SMB53
ASV_19615	0	0.833333	0	0	0	0.166667	d__Bacteria; p__Firmicutes; c__Clostridia; o__Clostridiales; f__Lachnospiraceae; g__unclassified_Lachnospiraceae; s__unclassified_Lachnospiraceae
ASV_52918	0	0.833333	0	0	0	0	d__Bacteria; p__Firmicutes; c__Clostridia; o__Clostridiales; f__unclassified_Clostridiales; g__unclassified_Clostridiales; s__unclassified_Clostridiales
ASV_28517	0	0.833333	0.333333	0	0	0	d__Bacteria; p__unclassified_Bacteria; c__unclassified_Bacteria; o__unclassified_Bacteria; f__unclassified_Bacteria; g__unclassified_Bacteria; s__unclassified_Bacteria
ASV_35898	0	0.833333	0	0	0	0	d__Bacteria; p__Firmicutes; c__Clostridia; o__Clostridiales; f__Lachnospiraceae; g__unidentified_Lachnospiraceae; s__unidentified_Lachnospiraceae
ASV_54262	0	0.833333	0	2.5	0	8.5	d__Bacteria; p__Firmicutes; c__Clostridia; o__Clostridiales; f__Lachnospiraceae; g__Coprococcus; s__unidentified_Coprococcus
ASV_5523	0	0.833333	0	0	0	0	d__Bacteria; p__Firmicutes; c__Clostridia; o__Clostridiales; f__Ruminococcaceae; g__unidentified_Ruminococcaceae; s__unidentified_Ruminococcaceae
ASV_77445	0	0.833333	0	0	0	0	d__Bacteria; p__Bacteroidetes; c__Bacteroidia; o__Bacteroidales; f__Prevotellaceae; g__Prevotella; s__Prevotella_copri
ASV_199	0	0.833333	0	0	0	0	d__Bacteria; p__Bacteroidetes; c__Bacteroidia; o__Bacteroidales; f__Prevotellaceae; g__Prevotella; s__unidentified_Prevotella
ASV_16614	0	1.66667	0	0	0	0	d__Bacteria; p__Proteobacteria; c__Gammaproteobacteria; o__Pasteurellales; f__Pasteurellaceae; g__Actinobacillus; s__Actinobacillus_indolicus
ASV_66193	0	0.833333	0	0	0	0	d__Bacteria; p__Proteobacteria; c__Gammaproteobacteria; o__Pasteurellales; f__Pasteurellaceae; g__Actinobacillus; s__Actinobacillus_indolicus
ASV_71258	0	0.833333	0	0	0	0	d__Bacteria; p__Firmicutes; c__Clostridia; o__Clostridiales; f__Lachnospiraceae; g__Blautia; s__unidentified_Blautia
ASV_75610	0	0.833333	0	0	0	0	d__Bacteria; p__Firmicutes; c__Clostridia; o__Clostridiales; f__Lachnospiraceae; g__unclassified_Lachnospiraceae; s__unclassified_Lachnospiraceae
ASV_10001	0	0.833333	0	0	0	0	d__Bacteria; p__Firmicutes; c__Clostridia; o__Clostridiales; f__Lachnospiraceae; g__[Ruminococcus]; s__[Ruminococcus]_gnavus
ASV_3259	0	0.833333	0	0	0	0	d__Bacteria; p__Firmicutes; c__Clostridia; o__Clostridiales; f__Lachnospiraceae; g__Blautia; s__unidentified_Blautia
ASV_84405	0	0.833333	0	0	0	0	d__Bacteria; p__Firmicutes; c__Clostridia; o__Clostridiales; f__unidentified_Clostridiales; g__unidentified_Clostridiales; s__unidentified_Clostridiales
ASV_44576	0	0.833333	0	0	0	0	d__Bacteria; p__Firmicutes; c__Clostridia; o__Clostridiales; f__unidentified_Clostridiales; g__unidentified_Clostridiales; s__unidentified_Clostridiales
ASV_82629	0	0.833333	0	0	0	0	d__Bacteria; p__Firmicutes; c__Clostridia; o__Clostridiales; f__unclassified_Clostridiales; g__unclassified_Clostridiales; s__unclassified_Clostridiales
ASV_75701	0	0.833333	0	0	0	0	d__Bacteria; p__Firmicutes; c__Erysipelotrichi; o__Erysipelotrichales; f__Erysipelotrichaceae; g__unidentified_Erysipelotrichaceae; s__unidentified_Erysipelotrichaceae
ASV_23526	0	0.833333	0	0	0	0	d__Bacteria; p__Firmicutes; c__Clostridia; o__Clostridiales; f__Lachnospiraceae; g__Blautia; s__unidentified_Blautia
ASV_30339	0	0.833333	0	0	0	0	d__Bacteria; p__Firmicutes; c__Clostridia; o__Clostridiales; f__Ruminococcaceae; g__unidentified_Ruminococcaceae; s__unidentified_Ruminococcaceae
ASV_56635	0.5	0.833333	0.333333	0	0.166667	0	d__Bacteria; p__Firmicutes; c__Clostridia; o__Clostridiales; f__Lachnospiraceae; g__unidentified_Lachnospiraceae; s__unidentified_Lachnospiraceae
ASV_2813	0	0.833333	0	0	0	0	d__Bacteria; p__Firmicutes; c__Clostridia; o__Clostridiales; f__Ruminococcaceae; g__unidentified_Ruminococcaceae; s__unidentified_Ruminococcaceae
ASV_80905	0	0.833333	0	0	0	0	d__Bacteria; p__Firmicutes; c__Clostridia; o__Clostridiales; f__Ruminococcaceae; g__unclassified_Ruminococcaceae; s__unclassified_Ruminococcaceae
ASV_83189	0	0.833333	0	0	0	0	d__Bacteria; p__Firmicutes; c__Clostridia; o__Clostridiales; f__Ruminococcaceae; g__Faecalibacterium; s__unidentified_Faecalibacterium
ASV_79563	0	0.833333	0	0	0	0	d__Bacteria; p__Firmicutes; c__Clostridia; o__Clostridiales; f__unclassified_Clostridiales; g__unclassified_Clostridiales; s__unclassified_Clostridiales
ASV_70968	0	0.833333	0	0	0	0	d__Bacteria; p__Firmicutes; c__Clostridia; o__Clostridiales; f__unclassified_Clostridiales; g__unclassified_Clostridiales; s__unclassified_Clostridiales
ASV_10520	0	0.833333	0	0	0	0	d__Bacteria; p__Firmicutes; c__Bacilli; o__Lactobacillales; f__Lactobacillaceae; g__Lactobacillus; s__unidentified_Lactobacillus
ASV_51238	0	0.833333	0	0	0	0	d__Bacteria; p__Firmicutes; c__Clostridia; o__Clostridiales; f__unidentified_Clostridiales; g__unidentified_Clostridiales; s__unidentified_Clostridiales
ASV_69767	0	0.833333	0	0	0	0	d__Bacteria; p__Proteobacteria; c__Gammaproteobacteria; o__Pasteurellales; f__Pasteurellaceae; g__Actinobacillus; s__unclassified_Actinobacillus
ASV_69734	0	0.833333	0	0	0	0	d__Bacteria; p__Proteobacteria; c__Gammaproteobacteria; o__Pasteurellales; f__Pasteurellaceae; g__Actinobacillus; s__Actinobacillus_indolicus
ASV_86388	0	0.833333	0	0	0	0	d__Bacteria; p__Proteobacteria; c__Gammaproteobacteria; o__Pasteurellales; f__Pasteurellaceae; g__unclassified_Pasteurellaceae; s__unclassified_Pasteurellaceae
ASV_85249	0	2.33333	0.333333	0	0	0	d__Bacteria; p__Proteobacteria; c__Gammaproteobacteria; o__Pasteurellales; f__Pasteurellaceae; g__Actinobacillus; s__unclassified_Actinobacillus
ASV_20903	0	0.833333	0	0	0	0	d__Bacteria; p__Proteobacteria; c__Gammaproteobacteria; o__Pasteurellales; f__Pasteurellaceae; g__Actinobacillus; s__unclassified_Actinobacillus
ASV_65091	0	0.833333	0	0	0	0	d__Bacteria; p__Proteobacteria; c__Gammaproteobacteria; o__Pasteurellales; f__Pasteurellaceae; g__unclassified_Pasteurellaceae; s__unclassified_Pasteurellaceae
ASV_45879	2.83333	2	0	0	0	0	d__Bacteria; p__Firmicutes; c__Clostridia; o__Clostridiales; f__Ruminococcaceae; g__unclassified_Ruminococcaceae; s__unclassified_Ruminococcaceae
ASV_55997	0	0.833333	0	0	0	0	d__Bacteria; p__Proteobacteria; c__Gammaproteobacteria; o__Pasteurellales; f__Pasteurellaceae; g__unclassified_Pasteurellaceae; s__unclassified_Pasteurellaceae
ASV_36242	0	0.833333	0	0	0	0	d__Bacteria; p__Proteobacteria; c__Gammaproteobacteria; o__Pseudomonadales; f__Pseudomonadaceae; g__Pseudomonas; s__unidentified_Pseudomonas
ASV_5650	0	0.833333	4.16667	0	0	3.33333	d__Bacteria; p__Firmicutes; c__Clostridia; o__Clostridiales; f__Christensenellaceae; g__unidentified_Christensenellaceae; s__unidentified_Christensenellaceae
ASV_9897	0	0.833333	0	0	0	0	d__Bacteria; p__Firmicutes; c__Clostridia; o__Clostridiales; f__Ruminococcaceae; g__Oscillospira; s__unidentified_Oscillospira
ASV_59741	0	0.833333	0	0	0	0	d__Bacteria; p__Firmicutes; c__Clostridia; o__Clostridiales; f__unidentified_Clostridiales; g__unidentified_Clostridiales; s__unidentified_Clostridiales
ASV_27505	0	3	0	0	0	0	d__Bacteria; p__Firmicutes; c__Clostridia; o__Clostridiales; f__Veillonellaceae; g__Acidaminococcus; s__unidentified_Acidaminococcus
ASV_13879	0	0.833333	0	0	0	0	d__Bacteria; p__Firmicutes; c__Clostridia; o__Clostridiales; f__Veillonellaceae; g__Acidaminococcus; s__unidentified_Acidaminococcus
ASV_77205	0	0.833333	0	0	0	0	d__Bacteria; p__Firmicutes; c__Clostridia; o__Clostridiales; f__Veillonellaceae; g__Acidaminococcus; s__unidentified_Acidaminococcus
ASV_20432	0	0.833333	0	0	0	0	d__Bacteria; p__Firmicutes; c__Clostridia; o__Clostridiales; f__Veillonellaceae; g__Phascolarctobacterium; s__unidentified_Phascolarctobacterium
ASV_50470	1.5	1.16667	1.16667	0	0	0	d__Bacteria; p__Firmicutes; c__Clostridia; o__Clostridiales; f__Ruminococcaceae; g__unclassified_Ruminococcaceae; s__unclassified_Ruminococcaceae
ASV_44229	0.833333	6.66667	0.5	0	0	0	d__Bacteria; p__Firmicutes; c__Clostridia; o__Clostridiales; f__Veillonellaceae; g__Phascolarctobacterium; s__unidentified_Phascolarctobacterium
ASV_7391	0	0.833333	0	0	0	0	d__Bacteria; p__Firmicutes; c__Clostridia; o__Clostridiales; f__Veillonellaceae; g__Phascolarctobacterium; s__unidentified_Phascolarctobacterium
ASV_24800	0	3.16667	1	0	0	0	d__Bacteria; p__Firmicutes; c__Clostridia; o__Clostridiales; f__Veillonellaceae; g__Phascolarctobacterium; s__unidentified_Phascolarctobacterium
ASV_14508	0	0.833333	0	0	0	0	d__Bacteria; p__Firmicutes; c__Clostridia; o__Clostridiales; f__Ruminococcaceae; g__unidentified_Ruminococcaceae; s__unidentified_Ruminococcaceae
ASV_17829	3.66667	2.16667	3.83333	2.16667	0	0	d__Bacteria; p__Firmicutes; c__Clostridia; o__Clostridiales; f__Veillonellaceae; g__Mitsuokella; s__unidentified_Mitsuokella
ASV_82214	0	0.833333	0	0	0	0	d__Bacteria; p__Bacteroidetes; c__Bacteroidia; o__Bacteroidales; f__Prevotellaceae; g__Prevotella; s__unidentified_Prevotella
ASV_77455	0	0.833333	0	0	0	0	d__Bacteria; p__Firmicutes; c__Clostridia; o__Clostridiales; f__Veillonellaceae; g__Acidaminococcus; s__unidentified_Acidaminococcus
ASV_30513	0	0.833333	0	0	0	0	d__Bacteria; p__Proteobacteria; c__Gammaproteobacteria; o__Pasteurellales; f__Pasteurellaceae; g__Actinobacillus; s__Actinobacillus_indolicus
ASV_23019	0	0.833333	0	0	0	0	d__Bacteria; p__Firmicutes; c__Clostridia; o__Clostridiales; f__unclassified_Clostridiales; g__unclassified_Clostridiales; s__unclassified_Clostridiales
ASV_36204	0	0.833333	0	0	0	0	d__Bacteria; p__Firmicutes; c__Clostridia; o__Clostridiales; f__unclassified_Clostridiales; g__unclassified_Clostridiales; s__unclassified_Clostridiales
ASV_75113	0	0.833333	0	0	0	0	d__Bacteria; p__Firmicutes; c__Clostridia; o__Clostridiales; f__Ruminococcaceae; g__unclassified_Ruminococcaceae; s__unclassified_Ruminococcaceae
ASV_60008	0	0.833333	0	0	0	0	d__Bacteria; p__Proteobacteria; c__Gammaproteobacteria; o__Pasteurellales; f__Pasteurellaceae; g__Actinobacillus; s__Actinobacillus_indolicus
ASV_58226	0	0.833333	0	0	0	0	d__Bacteria; p__Firmicutes; c__Clostridia; o__Clostridiales; f__unidentified_Clostridiales; g__unidentified_Clostridiales; s__unidentified_Clostridiales
ASV_52186	0	0.833333	0	0	0	0	d__Bacteria; p__Proteobacteria; c__Betaproteobacteria; o__Tremblayales; f__unidentified_Tremblayales; g__unidentified_Tremblayales; s__unidentified_Tremblayales
ASV_68018	0	0.833333	0	0	0	0	d__Bacteria; p__Proteobacteria; c__Betaproteobacteria; o__Tremblayales; f__unidentified_Tremblayales; g__unidentified_Tremblayales; s__unidentified_Tremblayales
ASV_70582	0	0.833333	0	0	0	0	d__Bacteria; p__Proteobacteria; c__Betaproteobacteria; o__Tremblayales; f__unidentified_Tremblayales; g__unidentified_Tremblayales; s__unidentified_Tremblayales
ASV_12755	0	0.833333	0	0	0	0	d__Bacteria; p__Firmicutes; c__Clostridia; o__Clostridiales; f__Ruminococcaceae; g__unidentified_Ruminococcaceae; s__unidentified_Ruminococcaceae
ASV_46511	0	0.833333	0	0	0	0	d__Bacteria; p__Firmicutes; c__Clostridia; o__Clostridiales; f__Ruminococcaceae; g__unidentified_Ruminococcaceae; s__unidentified_Ruminococcaceae
ASV_80885	0	1.33333	0	0	0	0	d__Bacteria; p__Bacteroidetes; c__Bacteroidia; o__Bacteroidales; f__S24-7; g__unidentified_S24-7; s__unidentified_S24-7
ASV_52481	0	0.833333	0	0	0	0	d__Bacteria; p__Bacteroidetes; c__Bacteroidia; o__Bacteroidales; f__unidentified_Bacteroidales; g__unidentified_Bacteroidales; s__unidentified_Bacteroidales
ASV_75210	0	0.833333	0	0	0	0	d__Bacteria; p__Proteobacteria; c__Gammaproteobacteria; o__Pasteurellales; f__Pasteurellaceae; g__Actinobacillus; s__Actinobacillus_indolicus
ASV_86171	0	1.5	0	0	0	0	d__Bacteria; p__Proteobacteria; c__Betaproteobacteria; o__Tremblayales; f__unidentified_Tremblayales; g__unidentified_Tremblayales; s__unidentified_Tremblayales
ASV_31438	0	0.833333	0	0	0	0	d__Bacteria; p__Proteobacteria; c__Gammaproteobacteria; o__Pasteurellales; f__Pasteurellaceae; g__Actinobacillus; s__Actinobacillus_indolicus
ASV_11075	0	0.833333	0	0	0	0	d__Bacteria; p__Proteobacteria; c__Gammaproteobacteria; o__Pasteurellales; f__Pasteurellaceae; g__Actinobacillus; s__Actinobacillus_indolicus
ASV_62454	0	0.833333	0	0	0	0	d__Bacteria; p__Proteobacteria; c__Betaproteobacteria; o__Tremblayales; f__unidentified_Tremblayales; g__unidentified_Tremblayales; s__unidentified_Tremblayales
ASV_29775	0	1.5	0	0	0	0	d__Bacteria; p__Proteobacteria; c__Gammaproteobacteria; o__Aeromonadales; f__Succinivibrionaceae; g__Succinivibrio; s__unidentified_Succinivibrio
ASV_2998	0	0.666667	0	0	0	0	d__Bacteria; p__Proteobacteria; c__Gammaproteobacteria; o__Pasteurellales; f__Pasteurellaceae; g__Actinobacillus; s__unclassified_Actinobacillus
ASV_48863	0	1.16667	0.666667	0	0	0	d__Bacteria; p__Proteobacteria; c__Gammaproteobacteria; o__Pasteurellales; f__Pasteurellaceae; g__Actinobacillus; s__Actinobacillus_indolicus
ASV_49138	0	0.666667	0	0	0	0	d__Bacteria; p__Firmicutes; c__Bacilli; o__Lactobacillales; f__Streptococcaceae; g__Streptococcus; s__Streptococcus_agalactiae
ASV_85103	0	0.666667	0	0	0	0	d__Bacteria; p__Firmicutes; c__Clostridia; o__Clostridiales; f__unidentified_Clostridiales; g__unidentified_Clostridiales; s__unidentified_Clostridiales
ASV_21326	0	0.666667	0	0	0	0	d__Bacteria; p__Firmicutes; c__Bacilli; o__Lactobacillales; f__Lactobacillaceae; g__Lactobacillus; s__unidentified_Lactobacillus
ASV_35312	0	0.666667	0	0	0	0	d__Bacteria; p__Firmicutes; c__Clostridia; o__Clostridiales; f__unidentified_Clostridiales; g__unidentified_Clostridiales; s__unidentified_Clostridiales
ASV_58973	0	0.666667	0	0	0	0	d__Bacteria; p__Bacteroidetes; c__Bacteroidia; o__Bacteroidales; f__unidentified_Bacteroidales; g__unidentified_Bacteroidales; s__unidentified_Bacteroidales
ASV_76870	0	0.666667	0	0	0	0	d__Bacteria; p__Proteobacteria; c__Gammaproteobacteria; o__Pasteurellales; f__Pasteurellaceae; g__unclassified_Pasteurellaceae; s__unclassified_Pasteurellaceae
ASV_55889	0	0.666667	0	0	0	0	d__Bacteria; p__Firmicutes; c__Bacilli; o__unclassified_Bacilli; f__unclassified_Bacilli; g__unclassified_Bacilli; s__unclassified_Bacilli
ASV_64793	0	0.666667	0	0	0	0	d__Bacteria; p__Firmicutes; c__Bacilli; o__Lactobacillales; f__Streptococcaceae; g__unidentified_Streptococcaceae; s__unidentified_Streptococcaceae
ASV_62488	0	0.666667	0	0	0	0	d__Bacteria; p__Firmicutes; c__Bacilli; o__Lactobacillales; f__Streptococcaceae; g__unidentified_Streptococcaceae; s__unidentified_Streptococcaceae
ASV_47774	0	0.666667	0	0	0	0	d__Bacteria; p__Firmicutes; c__Bacilli; o__Lactobacillales; f__Streptococcaceae; g__Streptococcus; s__unclassified_Streptococcus
ASV_19039	0	2.33333	0	0	0	0	d__Bacteria; p__Firmicutes; c__Clostridia; o__Clostridiales; f__Veillonellaceae; g__Acidaminococcus; s__unidentified_Acidaminococcus
ASV_3087	0	0.666667	0	0	0	0	d__Bacteria; p__Firmicutes; c__Bacilli; o__Lactobacillales; f__Streptococcaceae; g__Streptococcus; s__unidentified_Streptococcus
ASV_66380	0	0.666667	0	0	0	0	d__Bacteria; p__Firmicutes; c__Bacilli; o__Lactobacillales; f__Streptococcaceae; g__Streptococcus; s__Streptococcus_alactolyticus
ASV_15632	0	0.666667	0	0	0	0	d__Bacteria; p__Firmicutes; c__Bacilli; o__Lactobacillales; f__Streptococcaceae; g__Streptococcus; s__Streptococcus_agalactiae
ASV_20342	0	0.666667	0	0	0	0	d__Bacteria; p__Firmicutes; c__Bacilli; o__Lactobacillales; f__Streptococcaceae; g__unidentified_Streptococcaceae; s__unidentified_Streptococcaceae
ASV_7717	0	3.66667	0	0	0	1.83333	d__Bacteria; p__Firmicutes; c__Erysipelotrichi; o__Erysipelotrichales; f__Erysipelotrichaceae; g__Bulleidia; s__unidentified_Bulleidia
ASV_69666	0	0.666667	0	0	0	0	d__Bacteria; p__Firmicutes; c__Clostridia; o__Clostridiales; f__unidentified_Clostridiales; g__unidentified_Clostridiales; s__unidentified_Clostridiales
ASV_84017	0	0.666667	0	0	0	0	d__Bacteria; p__Proteobacteria; c__Betaproteobacteria; o__Tremblayales; f__unidentified_Tremblayales; g__unidentified_Tremblayales; s__unidentified_Tremblayales
ASV_33968	0	0.666667	0	0	0	0	d__Bacteria; p__Proteobacteria; c__Gammaproteobacteria; o__Pasteurellales; f__Pasteurellaceae; g__Actinobacillus; s__Actinobacillus_indolicus
ASV_20833	0	0.666667	0	0	0	0	d__Bacteria; p__Bacteroidetes; c__Bacteroidia; o__Bacteroidales; f__unclassified_Bacteroidales; g__unclassified_Bacteroidales; s__unclassified_Bacteroidales
ASV_3678	0	0.666667	0	0	0	0	d__Bacteria; p__Bacteroidetes; c__Bacteroidia; o__Bacteroidales; f__unidentified_Bacteroidales; g__unidentified_Bacteroidales; s__unidentified_Bacteroidales
ASV_11314	0	0.666667	0	0	0	0	d__Bacteria; p__Bacteroidetes; c__Bacteroidia; o__Bacteroidales; f__S24-7; g__unidentified_S24-7; s__unidentified_S24-7
ASV_27634	0	0.666667	0	0	0	0	d__Bacteria; p__Bacteroidetes; c__Bacteroidia; o__Bacteroidales; f__Prevotellaceae; g__Prevotella; s__unidentified_Prevotella
ASV_44047	0	0.666667	0	0	2.5	0	d__Bacteria; p__Bacteroidetes; c__Bacteroidia; o__Bacteroidales; f__Prevotellaceae; g__Prevotella; s__unidentified_Prevotella
ASV_75273	0	0.666667	0	0	3.83333	0	d__Bacteria; p__Bacteroidetes; c__Bacteroidia; o__Bacteroidales; f__Prevotellaceae; g__Prevotella; s__unclassified_Prevotella
ASV_71788	8.83333	3.33333	6.5	1.66667	4.5	2.33333	d__Bacteria; p__Bacteroidetes; c__Bacteroidia; o__Bacteroidales; f__Prevotellaceae; g__Prevotella; s__Prevotella_copri
ASV_30756	0	1.66667	0	0	0	0	d__Bacteria; p__Bacteroidetes; c__Bacteroidia; o__Bacteroidales; f__Prevotellaceae; g__Prevotella; s__unidentified_Prevotella
ASV_64718	1	1.16667	0	0.166667	0	0	d__Bacteria; p__Bacteroidetes; c__Bacteroidia; o__Bacteroidales; f__Prevotellaceae; g__Prevotella; s__Prevotella_copri
ASV_22195	0	0.666667	0	0	0	0	d__Bacteria; p__Bacteroidetes; c__Bacteroidia; o__Bacteroidales; f__unidentified_Bacteroidales; g__unidentified_Bacteroidales; s__unidentified_Bacteroidales
ASV_39456	0	0.666667	0	0	0	0	d__Bacteria; p__Bacteroidetes; c__Bacteroidia; o__Bacteroidales; f__Prevotellaceae; g__Prevotella; s__Prevotella_copri
ASV_61633	0.166667	3.66667	2.83333	0.333333	3	2	d__Bacteria; p__Bacteroidetes; c__Bacteroidia; o__Bacteroidales; f__Prevotellaceae; g__Prevotella; s__Prevotella_copri
ASV_72015	0	0.666667	0	0	0	0	d__Bacteria; p__Bacteroidetes; c__Bacteroidia; o__Bacteroidales; f__Prevotellaceae; g__Prevotella; s__unidentified_Prevotella
ASV_14765	0	0.666667	0	0	0	0	d__Bacteria; p__Bacteroidetes; c__Bacteroidia; o__Bacteroidales; f__Prevotellaceae; g__Prevotella; s__Prevotella_copri
ASV_62414	7.5	9.5	0	0.166667	0.833333	0.166667	d__Bacteria; p__Bacteroidetes; c__Bacteroidia; o__Bacteroidales; f__Prevotellaceae; g__Prevotella; s__Prevotella_copri
ASV_25255	12.5	25.6667	2.83333	0.833333	6.66667	0	d__Bacteria; p__Bacteroidetes; c__Bacteroidia; o__Bacteroidales; f__Prevotellaceae; g__Prevotella; s__Prevotella_copri
ASV_71674	0.5	1.16667	0	1.33333	0	0	d__Bacteria; p__Bacteroidetes; c__Bacteroidia; o__Bacteroidales; f__[Paraprevotellaceae]; g__[Prevotella]; s__unidentified_[Prevotella]
ASV_204	0	0.666667	0	0	0	0	d__Bacteria; p__Bacteroidetes; c__Bacteroidia; o__Bacteroidales; f__Prevotellaceae; g__Prevotella; s__Prevotella_copri
ASV_2688	0	0.666667	0	0	0	0	d__Bacteria; p__Bacteroidetes; c__Bacteroidia; o__Bacteroidales; f__Prevotellaceae; g__Prevotella; s__unclassified_Prevotella
ASV_20995	16.8333	34.8333	22.1667	0	14.6667	0.666667	d__Bacteria; p__Bacteroidetes; c__Bacteroidia; o__Bacteroidales; f__Prevotellaceae; g__Prevotella; s__Prevotella_copri
ASV_49865	0	0.666667	0	0	0	0	d__Bacteria; p__Bacteroidetes; c__Bacteroidia; o__Bacteroidales; f__Prevotellaceae; g__Prevotella; s__Prevotella_copri
ASV_50047	0	0.666667	0	0	0	0	d__Bacteria; p__Bacteroidetes; c__Bacteroidia; o__Bacteroidales; f__Prevotellaceae; g__Prevotella; s__Prevotella_copri
ASV_16580	0	0.666667	0	0	0	0	d__Bacteria; p__Bacteroidetes; c__Bacteroidia; o__Bacteroidales; f__Prevotellaceae; g__Prevotella; s__unidentified_Prevotella
ASV_14297	0	0.666667	0	0	0	0	d__Bacteria; p__Bacteroidetes; c__Bacteroidia; o__Bacteroidales; f__Prevotellaceae; g__unidentified_Prevotellaceae; s__unidentified_Prevotellaceae
ASV_78677	0	0.666667	0	0	0	0	d__Bacteria; p__Bacteroidetes; c__Bacteroidia; o__Bacteroidales; f__[Paraprevotellaceae]; g__[Prevotella]; s__unidentified_[Prevotella]
ASV_67811	0	1.5	0	0	0	0	d__Bacteria; p__Bacteroidetes; c__Bacteroidia; o__Bacteroidales; f__unclassified_Bacteroidales; g__unclassified_Bacteroidales; s__unclassified_Bacteroidales
ASV_10009	0	6	0.166667	0	0	0	d__Bacteria; p__Bacteroidetes; c__Bacteroidia; o__Bacteroidales; f__Prevotellaceae; g__Prevotella; s__Prevotella_copri
ASV_27793	0	0.666667	0	0	0	0	d__Bacteria; p__Bacteroidetes; c__Bacteroidia; o__Bacteroidales; f__unclassified_Bacteroidales; g__unclassified_Bacteroidales; s__unclassified_Bacteroidales
ASV_80890	0	0.666667	0	0	0	0	d__Bacteria; p__Bacteroidetes; c__Bacteroidia; o__Bacteroidales; f__Prevotellaceae; g__unidentified_Prevotellaceae; s__unidentified_Prevotellaceae
ASV_72699	0	0.666667	0	0	0	0	d__Bacteria; p__Firmicutes; c__Bacilli; o__Lactobacillales; f__Lactobacillaceae; g__unclassified_Lactobacillaceae; s__unclassified_Lactobacillaceae
ASV_4410	0	0.666667	0	0	0.666667	0	d__Bacteria; p__Bacteroidetes; c__Bacteroidia; o__Bacteroidales; f__Prevotellaceae; g__Prevotella; s__Prevotella_copri
ASV_47306	0	0.666667	0	0	0	0	d__Bacteria; p__Bacteroidetes; c__Bacteroidia; o__Bacteroidales; f__Prevotellaceae; g__Prevotella; s__unidentified_Prevotella
ASV_833	0	0.666667	0	0	0	0	d__Bacteria; p__Bacteroidetes; c__Bacteroidia; o__Bacteroidales; f__Prevotellaceae; g__Prevotella; s__Prevotella_copri
ASV_36054	0	0.666667	0	0	0	0	d__Bacteria; p__Bacteroidetes; c__Bacteroidia; o__Bacteroidales; f__Prevotellaceae; g__unidentified_Prevotellaceae; s__unidentified_Prevotellaceae
ASV_56189	8	14.3333	18.8333	0	69	1.33333	d__Bacteria; p__Bacteroidetes; c__Bacteroidia; o__Bacteroidales; f__Prevotellaceae; g__Prevotella; s__Prevotella_copri
ASV_28388	0	0.666667	0	0	0	0	d__Bacteria; p__Firmicutes; c__Clostridia; o__Clostridiales; f__Ruminococcaceae; g__unclassified_Ruminococcaceae; s__unclassified_Ruminococcaceae
ASV_56337	0	0.666667	0	0	0	0	d__Bacteria; p__Firmicutes; c__Bacilli; o__Lactobacillales; f__Lactobacillaceae; g__unclassified_Lactobacillaceae; s__unclassified_Lactobacillaceae
ASV_42509	4.5	3.66667	6	0	6.5	3.16667	d__Bacteria; p__Bacteroidetes; c__Bacteroidia; o__Bacteroidales; f__Prevotellaceae; g__Prevotella; s__Prevotella_copri
ASV_18347	0	0.666667	0	0	0	0	d__Bacteria; p__Bacteroidetes; c__Bacteroidia; o__Bacteroidales; f__unidentified_Bacteroidales; g__unidentified_Bacteroidales; s__unidentified_Bacteroidales
ASV_41244	0	0.666667	0	0	0	0	d__Bacteria; p__Bacteroidetes; c__Bacteroidia; o__Bacteroidales; f__Prevotellaceae; g__Prevotella; s__unidentified_Prevotella
ASV_39394	0	0.666667	0	0.666667	0.333333	0	d__Bacteria; p__Bacteroidetes; c__Bacteroidia; o__Bacteroidales; f__[Paraprevotellaceae]; g__unidentified_[Paraprevotellaceae]; s__unidentified_[Paraprevotellaceae]
ASV_34566	0	0.666667	0	0	0	0	d__Bacteria; p__unidentified_Bacteria; c__unidentified_Bacteria; o__unidentified_Bacteria; f__unidentified_Bacteria; g__unidentified_Bacteria; s__unidentified_Bacteria
ASV_80476	1.66667	5.66667	1.16667	0.166667	1	0.833333	d__Bacteria; p__Bacteroidetes; c__Bacteroidia; o__Bacteroidales; f__Prevotellaceae; g__Prevotella; s__unidentified_Prevotella
ASV_69410	0	0.666667	0	0	0	0	d__Bacteria; p__Bacteroidetes; c__Bacteroidia; o__Bacteroidales; f__S24-7; g__unidentified_S24-7; s__unidentified_S24-7
ASV_25497	0	0.666667	0	0	0	0	d__Bacteria; p__Bacteroidetes; c__Bacteroidia; o__Bacteroidales; f__Prevotellaceae; g__Prevotella; s__unclassified_Prevotella
ASV_10754	0	0.666667	0.333333	35.6667	2.83333	0	d__Bacteria; p__Bacteroidetes; c__Bacteroidia; o__Bacteroidales; f__S24-7; g__unidentified_S24-7; s__unidentified_S24-7
ASV_14426	0	0.666667	0	0	0	0	d__Bacteria; p__Bacteroidetes; c__Bacteroidia; o__Bacteroidales; f__unidentified_Bacteroidales; g__unidentified_Bacteroidales; s__unidentified_Bacteroidales
ASV_55279	0.5	1.33333	0	0	0.5	0	d__Bacteria; p__Bacteroidetes; c__Bacteroidia; o__Bacteroidales; f__unclassified_Bacteroidales; g__unclassified_Bacteroidales; s__unclassified_Bacteroidales
ASV_11882	0	0.666667	0	0	0	0	d__Bacteria; p__Bacteroidetes; c__Bacteroidia; o__Bacteroidales; f__Prevotellaceae; g__Prevotella; s__Prevotella_copri
ASV_5375	0	0.666667	0	0.666667	0	0	d__Bacteria; p__Bacteroidetes; c__Bacteroidia; o__Bacteroidales; f__unidentified_Bacteroidales; g__unidentified_Bacteroidales; s__unidentified_Bacteroidales
ASV_46293	0	0.666667	0	0	0	0	d__Bacteria; p__Proteobacteria; c__Betaproteobacteria; o__Tremblayales; f__unidentified_Tremblayales; g__unidentified_Tremblayales; s__unidentified_Tremblayales
ASV_11596	0	0.666667	0	0	0	0	d__Bacteria; p__Bacteroidetes; c__Bacteroidia; o__Bacteroidales; f__S24-7; g__unidentified_S24-7; s__unidentified_S24-7
ASV_48715	0	0.666667	0	0	0	0	d__Bacteria; p__Firmicutes; c__Clostridia; o__Clostridiales; f__Ruminococcaceae; g__unidentified_Ruminococcaceae; s__unidentified_Ruminococcaceae
ASV_26533	0	0.666667	0	0	0	0	d__Bacteria; p__Firmicutes; c__Clostridia; o__Clostridiales; f__Lachnospiraceae; g__unclassified_Lachnospiraceae; s__unclassified_Lachnospiraceae
ASV_63066	0	0.666667	0	0	0	0	d__Bacteria; p__Firmicutes; c__Clostridia; o__Clostridiales; f__Ruminococcaceae; g__unidentified_Ruminococcaceae; s__unidentified_Ruminococcaceae
ASV_67272	0	0.666667	0	0	0	0	d__Bacteria; p__Firmicutes; c__Clostridia; o__Clostridiales; f__Ruminococcaceae; g__Faecalibacterium; s__unclassified_Faecalibacterium
ASV_27110	0	0.666667	0	0	0	0	d__Bacteria; p__Firmicutes; c__Clostridia; o__Clostridiales; f__unidentified_Clostridiales; g__unidentified_Clostridiales; s__unidentified_Clostridiales
ASV_12382	0	0.666667	0	0	0	0	d__Bacteria; p__Proteobacteria; c__Gammaproteobacteria; o__Pasteurellales; f__Pasteurellaceae; g__Actinobacillus; s__Actinobacillus_indolicus
ASV_1575	0	0.666667	0	0	0	0	d__Bacteria; p__Firmicutes; c__Clostridia; o__Clostridiales; f__Lachnospiraceae; g__Roseburia; s__unclassified_Roseburia
ASV_44708	0	0.666667	0	0	0	0	d__Bacteria; p__Firmicutes; c__Clostridia; o__Clostridiales; f__Lachnospiraceae; g__unidentified_Lachnospiraceae; s__unidentified_Lachnospiraceae
ASV_4922	0	0.666667	0	0	0	0	d__Bacteria; p__Firmicutes; c__Clostridia; o__Clostridiales; f__Ruminococcaceae; g__unidentified_Ruminococcaceae; s__unidentified_Ruminococcaceae
ASV_13266	0	0.666667	0	0	0	0	d__Bacteria; p__Firmicutes; c__Clostridia; o__Clostridiales; f__Ruminococcaceae; g__unidentified_Ruminococcaceae; s__unidentified_Ruminococcaceae
ASV_45783	0	0.666667	0	0	0	0	d__Bacteria; p__Firmicutes; c__Clostridia; o__Clostridiales; f__unclassified_Clostridiales; g__unclassified_Clostridiales; s__unclassified_Clostridiales
ASV_59558	0	0.666667	0	0	0	0	d__Bacteria; p__Firmicutes; c__Bacilli; o__Lactobacillales; f__Lactobacillaceae; g__Lactobacillus; s__unclassified_Lactobacillus
ASV_74127	0	0.666667	0	0	0	0	d__Bacteria; p__Firmicutes; c__Clostridia; o__Clostridiales; f__unidentified_Clostridiales; g__unidentified_Clostridiales; s__unidentified_Clostridiales
ASV_71123	8.33333	59	2102	233	7.66667	8.5	d__Bacteria; p__Proteobacteria; c__Gammaproteobacteria; o__Enterobacteriales; f__Enterobacteriaceae; g__Shigella; s__unclassified_Shigella
ASV_62873	0	0.666667	0	0	0	0	d__Bacteria; p__Firmicutes; c__Bacilli; o__Lactobacillales; f__Lactobacillaceae; g__Lactobacillus; s__unidentified_Lactobacillus
ASV_81402	0	0.666667	0	0	0	0	d__Bacteria; p__Firmicutes; c__Bacilli; o__Lactobacillales; f__Lactobacillaceae; g__Lactobacillus; s__unclassified_Lactobacillus
ASV_12139	0	0.666667	0	0	0	0	d__Bacteria; p__Firmicutes; c__Bacilli; o__Lactobacillales; f__Streptococcaceae; g__Streptococcus; s__unclassified_Streptococcus
ASV_82920	0	0.666667	0	0	0	0	d__Bacteria; p__Firmicutes; c__Clostridia; o__Clostridiales; f__Ruminococcaceae; g__unidentified_Ruminococcaceae; s__unidentified_Ruminococcaceae
ASV_82069	0	0.666667	0	0	0	0	d__Bacteria; p__Firmicutes; c__Clostridia; o__Clostridiales; f__Ruminococcaceae; g__unidentified_Ruminococcaceae; s__unidentified_Ruminococcaceae
ASV_14465	0	0.666667	0	0	0	0	d__Bacteria; p__Firmicutes; c__Clostridia; o__Clostridiales; f__Lachnospiraceae; g__unclassified_Lachnospiraceae; s__unclassified_Lachnospiraceae
ASV_32079	0	0.666667	0	0	0	0	d__Bacteria; p__Firmicutes; c__Clostridia; o__Clostridiales; f__unidentified_Clostridiales; g__unidentified_Clostridiales; s__unidentified_Clostridiales
ASV_36134	0	0.666667	0	0	0	0	d__Bacteria; p__Proteobacteria; c__Gammaproteobacteria; o__Pasteurellales; f__Pasteurellaceae; g__Actinobacillus; s__unclassified_Actinobacillus
ASV_10197	0	0.666667	0	0	0	0	d__Bacteria; p__Firmicutes; c__Clostridia; o__Clostridiales; f__Lachnospiraceae; g__Blautia; s__unidentified_Blautia
ASV_51999	0	0.666667	0	0	0	0	d__Bacteria; p__Firmicutes; c__Clostridia; o__Clostridiales; f__unclassified_Clostridiales; g__unclassified_Clostridiales; s__unclassified_Clostridiales
ASV_77221	0	0.666667	0	0	0	0	d__Bacteria; p__Firmicutes; c__Clostridia; o__Clostridiales; f__unidentified_Clostridiales; g__unidentified_Clostridiales; s__unidentified_Clostridiales
ASV_41246	0	0.666667	0	0	0	0	d__Bacteria; p__Firmicutes; c__Clostridia; o__Clostridiales; f__unidentified_Clostridiales; g__unidentified_Clostridiales; s__unidentified_Clostridiales
ASV_79356	0	0.666667	0	0	0	0	d__Bacteria; p__Firmicutes; c__Clostridia; o__Clostridiales; f__Ruminococcaceae; g__unidentified_Ruminococcaceae; s__unidentified_Ruminococcaceae
ASV_14756	0	0.666667	0	0	0	0	d__Bacteria; p__Firmicutes; c__Clostridia; o__Clostridiales; f__Ruminococcaceae; g__unidentified_Ruminococcaceae; s__unidentified_Ruminococcaceae
ASV_37348	0	0.666667	0	0	0	0	d__Bacteria; p__Firmicutes; c__Clostridia; o__Clostridiales; f__Lachnospiraceae; g__Coprococcus; s__unidentified_Coprococcus
ASV_55031	0	0.666667	0	0	0	0	d__Bacteria; p__Firmicutes; c__Clostridia; o__Clostridiales; f__Ruminococcaceae; g__unidentified_Ruminococcaceae; s__unidentified_Ruminococcaceae
ASV_58155	0	0.666667	0	0	0	5.83333	d__Bacteria; p__Firmicutes; c__Clostridia; o__Clostridiales; f__Ruminococcaceae; g__unidentified_Ruminococcaceae; s__unidentified_Ruminococcaceae
ASV_22103	0	2.83333	0.333333	0	0	0	d__Bacteria; p__Firmicutes; c__Clostridia; o__Clostridiales; f__Ruminococcaceae; g__Faecalibacterium; s__Faecalibacterium_prausnitzii
ASV_39864	0	0.666667	0	0	0	0	d__Bacteria; p__Firmicutes; c__Clostridia; o__Clostridiales; f__Ruminococcaceae; g__Faecalibacterium; s__Faecalibacterium_prausnitzii
ASV_3230	1.66667	0.666667	0	0	0	0	d__Bacteria; p__Firmicutes; c__Clostridia; o__Clostridiales; f__Ruminococcaceae; g__Faecalibacterium; s__Faecalibacterium_prausnitzii
ASV_23183	0	1	0	0	0	0	d__Bacteria; p__Firmicutes; c__Clostridia; o__Clostridiales; f__Ruminococcaceae; g__Faecalibacterium; s__Faecalibacterium_prausnitzii
ASV_83676	0	0.666667	0	0	0.833333	0	d__Bacteria; p__Firmicutes; c__Clostridia; o__Clostridiales; f__Ruminococcaceae; g__Faecalibacterium; s__Faecalibacterium_prausnitzii
ASV_73077	0	0.666667	0	0	1.16667	0	d__Bacteria; p__Firmicutes; c__Clostridia; o__Clostridiales; f__Ruminococcaceae; g__Faecalibacterium; s__Faecalibacterium_prausnitzii
ASV_22840	0	0.666667	0	0	0	0	d__Bacteria; p__Firmicutes; c__Clostridia; o__Clostridiales; f__Ruminococcaceae; g__Faecalibacterium; s__Faecalibacterium_prausnitzii
ASV_85398	0	3.16667	0	1	0	0	d__Bacteria; p__Firmicutes; c__Clostridia; o__Clostridiales; f__Ruminococcaceae; g__Faecalibacterium; s__Faecalibacterium_prausnitzii
ASV_56562	0	0.666667	0	0	0	0	d__Bacteria; p__Proteobacteria; c__Gammaproteobacteria; o__Pasteurellales; f__Pasteurellaceae; g__Actinobacillus; s__Actinobacillus_porcinus
ASV_43557	0	0.666667	0	0	0	0	d__Bacteria; p__Proteobacteria; c__Betaproteobacteria; o__Tremblayales; f__unidentified_Tremblayales; g__unidentified_Tremblayales; s__unidentified_Tremblayales
ASV_30652	0	0.666667	0	0	0	0	d__Bacteria; p__Bacteroidetes; c__Bacteroidia; o__Bacteroidales; f__Prevotellaceae; g__Prevotella; s__unidentified_Prevotella
ASV_74203	0	0.666667	0	0	0	0	d__Bacteria; p__Firmicutes; c__Clostridia; o__Clostridiales; f__Ruminococcaceae; g__Faecalibacterium; s__unidentified_Faecalibacterium
ASV_37472	0	0.666667	0	0	0	0	d__Bacteria; p__Firmicutes; c__Clostridia; o__Clostridiales; f__Ruminococcaceae; g__unidentified_Ruminococcaceae; s__unidentified_Ruminococcaceae
ASV_63815	0	0.666667	0	0	0	0	d__Bacteria; p__Firmicutes; c__Clostridia; o__Clostridiales; f__Ruminococcaceae; g__unidentified_Ruminococcaceae; s__unidentified_Ruminococcaceae
ASV_3095	0	0.666667	0	0	0	0	d__Bacteria; p__Bacteroidetes; c__Bacteroidia; o__Bacteroidales; f__Prevotellaceae; g__Prevotella; s__unidentified_Prevotella
ASV_28398	0	0.666667	0	0	0	0	d__Bacteria; p__Firmicutes; c__Clostridia; o__Clostridiales; f__Ruminococcaceae; g__unidentified_Ruminococcaceae; s__unidentified_Ruminococcaceae
ASV_21803	0	0.666667	0	0	0	0	d__Bacteria; p__Firmicutes; c__Clostridia; o__Clostridiales; f__unclassified_Clostridiales; g__unclassified_Clostridiales; s__unclassified_Clostridiales
ASV_18151	0	0.666667	0	0	0	0	d__Bacteria; p__Proteobacteria; c__Deltaproteobacteria; o__Desulfovibrionales; f__Desulfovibrionaceae; g__Desulfovibrio; s__unclassified_Desulfovibrio
ASV_82378	0	0.833333	0	0	0	0	d__Bacteria; p__Firmicutes; c__Clostridia; o__Clostridiales; f__Lachnospiraceae; g__unidentified_Lachnospiraceae; s__unidentified_Lachnospiraceae
ASV_582	0	0.666667	0	0	0	0	d__Bacteria; p__Proteobacteria; c__Betaproteobacteria; o__Tremblayales; f__unidentified_Tremblayales; g__unidentified_Tremblayales; s__unidentified_Tremblayales
ASV_27310	0	0.666667	0	0	0	0	d__Bacteria; p__Proteobacteria; c__Gammaproteobacteria; o__Pasteurellales; f__Pasteurellaceae; g__Actinobacillus; s__Actinobacillus_indolicus
ASV_38971	0	0.666667	0	0	0	0	d__Bacteria; p__Firmicutes; c__Clostridia; o__Clostridiales; f__Ruminococcaceae; g__unidentified_Ruminococcaceae; s__unidentified_Ruminococcaceae
ASV_57330	0	0.666667	0	0	0	0	d__Bacteria; p__Firmicutes; c__Clostridia; o__Clostridiales; f__Ruminococcaceae; g__unidentified_Ruminococcaceae; s__unidentified_Ruminococcaceae
ASV_51347	0	0.666667	0	0	0	0	d__Bacteria; p__Proteobacteria; c__Gammaproteobacteria; o__Pasteurellales; f__Pasteurellaceae; g__unclassified_Pasteurellaceae; s__unclassified_Pasteurellaceae
ASV_26351	0	1.16667	0	0	0	0	d__Bacteria; p__Proteobacteria; c__Gammaproteobacteria; o__Pasteurellales; f__Pasteurellaceae; g__unclassified_Pasteurellaceae; s__unclassified_Pasteurellaceae
ASV_72253	0	0.666667	0	0	0	0	d__Bacteria; p__Proteobacteria; c__Gammaproteobacteria; o__Pasteurellales; f__Pasteurellaceae; g__unclassified_Pasteurellaceae; s__unclassified_Pasteurellaceae
ASV_11514	0	0.666667	0	0	0	0	d__Bacteria; p__Proteobacteria; c__Gammaproteobacteria; o__Pasteurellales; f__Pasteurellaceae; g__unclassified_Pasteurellaceae; s__unclassified_Pasteurellaceae
ASV_75472	0	0.666667	0	0	0	0	d__Bacteria; p__Proteobacteria; c__Gammaproteobacteria; o__Pasteurellales; f__Pasteurellaceae; g__Actinobacillus; s__unclassified_Actinobacillus
ASV_83559	0	0.666667	0	0	0	0	d__Bacteria; p__Proteobacteria; c__Gammaproteobacteria; o__Pasteurellales; f__Pasteurellaceae; g__Actinobacillus; s__Actinobacillus_indolicus
ASV_38088	0	0.666667	0	0	0	0	d__Bacteria; p__Proteobacteria; c__Gammaproteobacteria; o__Pasteurellales; f__Pasteurellaceae; g__Actinobacillus; s__Actinobacillus_indolicus
ASV_86129	0	0.666667	0	0	0	0	d__Bacteria; p__Cyanobacteria; c__4C0d-2; o__YS2; f__unidentified_YS2; g__unidentified_YS2; s__unidentified_YS2
ASV_51196	0	5.83333	2.83333	0	0	0	d__Bacteria; p__Proteobacteria; c__Gammaproteobacteria; o__Pasteurellales; f__Pasteurellaceae; g__Actinobacillus; s__Actinobacillus_porcinus
ASV_5522	0	1	0	0	0	0	d__Bacteria; p__Proteobacteria; c__Gammaproteobacteria; o__Pasteurellales; f__Pasteurellaceae; g__unclassified_Pasteurellaceae; s__unclassified_Pasteurellaceae
ASV_42931	0	0.666667	0	0	0	0	d__Bacteria; p__Firmicutes; c__Clostridia; o__Clostridiales; f__unidentified_Clostridiales; g__unidentified_Clostridiales; s__unidentified_Clostridiales
ASV_51846	0	0.666667	0	0	0	0	d__Bacteria; p__Firmicutes; c__Clostridia; o__Clostridiales; f__Ruminococcaceae; g__unidentified_Ruminococcaceae; s__unidentified_Ruminococcaceae
ASV_47798	0	0.666667	0	0	0	0	d__Bacteria; p__unclassified_Bacteria; c__unclassified_Bacteria; o__unclassified_Bacteria; f__unclassified_Bacteria; g__unclassified_Bacteria; s__unclassified_Bacteria
ASV_51138	0	0.666667	0	0	0	0	d__Bacteria; p__Proteobacteria; c__Gammaproteobacteria; o__Pasteurellales; f__Pasteurellaceae; g__unclassified_Pasteurellaceae; s__unclassified_Pasteurellaceae
ASV_27773	0	0.666667	0	0	0	0	d__Bacteria; p__Bacteroidetes; c__Bacteroidia; o__Bacteroidales; f__unidentified_Bacteroidales; g__unidentified_Bacteroidales; s__unidentified_Bacteroidales
ASV_36849	0	0.666667	0	0	0	0	d__Bacteria; p__Firmicutes; c__Clostridia; o__Clostridiales; f__Lachnospiraceae; g__Dorea; s__Dorea_longicatena
ASV_10936	0	2.33333	0	0	0	0	d__Bacteria; p__Firmicutes; c__Clostridia; o__Clostridiales; f__Ruminococcaceae; g__unclassified_Ruminococcaceae; s__unclassified_Ruminococcaceae
ASV_38120	0	1	0	0	0	0	d__Bacteria; p__Proteobacteria; c__Gammaproteobacteria; o__Pasteurellales; f__Pasteurellaceae; g__Lonepinella; s__Lonepinella_koalarum
ASV_37243	0	0.666667	0	0	0	0	d__Bacteria; p__Proteobacteria; c__Gammaproteobacteria; o__Pasteurellales; f__Pasteurellaceae; g__unclassified_Pasteurellaceae; s__unclassified_Pasteurellaceae
ASV_63498	0	0.666667	0	0	0	0	d__Bacteria; p__Firmicutes; c__Clostridia; o__Clostridiales; f__Ruminococcaceae; g__unidentified_Ruminococcaceae; s__unidentified_Ruminococcaceae
ASV_7354	0	0.666667	0	0	0	0	d__Bacteria; p__Proteobacteria; c__Gammaproteobacteria; o__Pasteurellales; f__Pasteurellaceae; g__Lonepinella; s__Lonepinella_koalarum
ASV_55976	0	0.666667	0	0	0	0	d__Bacteria; p__Proteobacteria; c__Gammaproteobacteria; o__Pseudomonadales; f__Pseudomonadaceae; g__Pseudomonas; s__unidentified_Pseudomonas
ASV_57121	0	0.666667	0	0	0	0	d__Bacteria; p__Proteobacteria; c__Gammaproteobacteria; o__Pseudomonadales; f__Moraxellaceae; g__Acinetobacter; s__Acinetobacter_rhizosphaerae
ASV_74863	0	0.666667	0	0	0	0	d__Bacteria; p__Proteobacteria; c__Betaproteobacteria; o__Tremblayales; f__unidentified_Tremblayales; g__unidentified_Tremblayales; s__unidentified_Tremblayales
ASV_54233	0	0.666667	0	0	0	0	d__Bacteria; p__Firmicutes; c__Clostridia; o__Clostridiales; f__unclassified_Clostridiales; g__unclassified_Clostridiales; s__unclassified_Clostridiales
ASV_75218	0	1	0	1.16667	2.33333	2.66667	d__Bacteria; p__Firmicutes; c__Clostridia; o__Clostridiales; f__Ruminococcaceae; g__Oscillospira; s__unidentified_Oscillospira
ASV_65894	0	0.666667	0	0	0	0	d__Bacteria; p__Firmicutes; c__Clostridia; o__Clostridiales; f__Ruminococcaceae; g__unidentified_Ruminococcaceae; s__unidentified_Ruminococcaceae
ASV_28752	0	0.666667	0	0	0	0	d__Bacteria; p__Firmicutes; c__Clostridia; o__Clostridiales; f__Ruminococcaceae; g__unidentified_Ruminococcaceae; s__unidentified_Ruminococcaceae
ASV_59570	0	0.666667	0	0	0	0	d__Bacteria; p__Firmicutes; c__Clostridia; o__Clostridiales; f__Ruminococcaceae; g__Faecalibacterium; s__Faecalibacterium_prausnitzii
ASV_8562	0	0.666667	0	0	0	0	d__Bacteria; p__Firmicutes; c__Clostridia; o__Clostridiales; f__unidentified_Clostridiales; g__unidentified_Clostridiales; s__unidentified_Clostridiales
ASV_62214	0	0.666667	0	0	0	0	d__Bacteria; p__Firmicutes; c__Clostridia; o__Clostridiales; f__Veillonellaceae; g__Phascolarctobacterium; s__unidentified_Phascolarctobacterium
ASV_24677	0	0.666667	0	0	0	0	d__Bacteria; p__Firmicutes; c__Clostridia; o__Clostridiales; f__Veillonellaceae; g__Phascolarctobacterium; s__unidentified_Phascolarctobacterium
ASV_13531	0	0.666667	0	0	0	0	d__Bacteria; p__Firmicutes; c__Clostridia; o__Clostridiales; f__Veillonellaceae; g__Phascolarctobacterium; s__unidentified_Phascolarctobacterium
ASV_85972	0	0.666667	0	0	0	0	d__Bacteria; p__Firmicutes; c__Clostridia; o__Clostridiales; f__Veillonellaceae; g__Phascolarctobacterium; s__unidentified_Phascolarctobacterium
ASV_32403	0	2	0	0	0	0	d__Bacteria; p__Firmicutes; c__Clostridia; o__Clostridiales; f__Veillonellaceae; g__Phascolarctobacterium; s__unidentified_Phascolarctobacterium
ASV_29112	0	0.666667	0	0	0	0	d__Bacteria; p__Bacteroidetes; c__Bacteroidia; o__Bacteroidales; f__unclassified_Bacteroidales; g__unclassified_Bacteroidales; s__unclassified_Bacteroidales
ASV_10615	0	0.666667	0	0	0	0	d__Bacteria; p__Firmicutes; c__Clostridia; o__Clostridiales; f__unclassified_Clostridiales; g__unclassified_Clostridiales; s__unclassified_Clostridiales
ASV_63779	0	0.666667	0	0	0	0	d__Bacteria; p__unidentified_Bacteria; c__unidentified_Bacteria; o__unidentified_Bacteria; f__unidentified_Bacteria; g__unidentified_Bacteria; s__unidentified_Bacteria
ASV_20245	0	0.666667	0	0	0	0	d__Bacteria; p__Firmicutes; c__Clostridia; o__Clostridiales; f__unidentified_Clostridiales; g__unidentified_Clostridiales; s__unidentified_Clostridiales
ASV_19149	0	0.666667	0	0	0	0	d__Bacteria; p__Proteobacteria; c__Gammaproteobacteria; o__Pasteurellales; f__Pasteurellaceae; g__Actinobacillus; s__unclassified_Actinobacillus
ASV_35189	17	1.66667	1.5	0	0	0	d__Bacteria; p__Firmicutes; c__Clostridia; o__Clostridiales; f__Veillonellaceae; g__Phascolarctobacterium; s__unidentified_Phascolarctobacterium
ASV_51209	0	0.666667	0	0	0	0	d__Bacteria; p__Firmicutes; c__Clostridia; o__Clostridiales; f__Veillonellaceae; g__unidentified_Veillonellaceae; s__unidentified_Veillonellaceae
ASV_3362	0	0.666667	0	0	0	0	d__Bacteria; p__Firmicutes; c__Clostridia; o__Clostridiales; f__unidentified_Clostridiales; g__unidentified_Clostridiales; s__unidentified_Clostridiales
ASV_74341	0	0.666667	0	0	0	0	d__Bacteria; p__Firmicutes; c__Clostridia; o__Clostridiales; f__Veillonellaceae; g__Anaerovibrio; s__unidentified_Anaerovibrio
ASV_28004	7.33333	6.33333	0.833333	0	0	0	d__Bacteria; p__Firmicutes; c__Clostridia; o__Clostridiales; f__Veillonellaceae; g__Anaerovibrio; s__unidentified_Anaerovibrio
ASV_20184	0	0.666667	0	0	0	0	d__Bacteria; p__Firmicutes; c__Clostridia; o__Clostridiales; f__Veillonellaceae; g__Acidaminococcus; s__unidentified_Acidaminococcus
ASV_73139	0	0.666667	0	0	0	0	d__Bacteria; p__Proteobacteria; c__unclassified_Proteobacteria; o__unclassified_Proteobacteria; f__unclassified_Proteobacteria; g__unclassified_Proteobacteria; s__unclassified_Proteobacteria
ASV_38124	0	0.666667	0	0	0	0	d__Bacteria; p__Proteobacteria; c__Betaproteobacteria; o__Tremblayales; f__unidentified_Tremblayales; g__unidentified_Tremblayales; s__unidentified_Tremblayales
ASV_4723	0	0.666667	0	0	0	0	d__Bacteria; p__Proteobacteria; c__Betaproteobacteria; o__Tremblayales; f__unidentified_Tremblayales; g__unidentified_Tremblayales; s__unidentified_Tremblayales
ASV_61149	0	0.666667	0	0	0	0	d__Bacteria; p__Bacteroidetes; c__Bacteroidia; o__Bacteroidales; f__Prevotellaceae; g__Prevotella; s__unidentified_Prevotella
ASV_32347	0	0.666667	0	0	0	0	d__Bacteria; p__Firmicutes; c__Clostridia; o__Clostridiales; f__Ruminococcaceae; g__unidentified_Ruminococcaceae; s__unidentified_Ruminococcaceae
ASV_3439	0	0.666667	0	0	0	0	d__Bacteria; p__Firmicutes; c__Clostridia; o__Clostridiales; f__Clostridiaceae; g__Clostridium; s__unidentified_Clostridium
ASV_13750	0.166667	0.666667	0	0	0	0	d__Bacteria; p__Firmicutes; c__Clostridia; o__Clostridiales; f__unidentified_Clostridiales; g__unidentified_Clostridiales; s__unidentified_Clostridiales
ASV_57830	0	0.666667	0	0	0	0	d__Bacteria; p__Proteobacteria; c__Betaproteobacteria; o__Tremblayales; f__unidentified_Tremblayales; g__unidentified_Tremblayales; s__unidentified_Tremblayales
ASV_36132	0	0.666667	0	0	0	0	d__Bacteria; p__Proteobacteria; c__Betaproteobacteria; o__Tremblayales; f__unidentified_Tremblayales; g__unidentified_Tremblayales; s__unidentified_Tremblayales
ASV_36591	0	0.666667	0	0	0	0	d__Bacteria; p__Proteobacteria; c__Deltaproteobacteria; o__Desulfovibrionales; f__Desulfovibrionaceae; g__Desulfovibrio; s__unclassified_Desulfovibrio
ASV_6974	0	0.666667	0	0	0	0	d__Bacteria; p__Firmicutes; c__Clostridia; o__Clostridiales; f__Ruminococcaceae; g__unidentified_Ruminococcaceae; s__unidentified_Ruminococcaceae
ASV_53204	0	0.666667	0	0	0	0	d__Bacteria; p__Firmicutes; c__Clostridia; o__Clostridiales; f__Ruminococcaceae; g__unidentified_Ruminococcaceae; s__unidentified_Ruminococcaceae
ASV_11998	0	0.666667	0	0	0	0	d__Bacteria; p__Firmicutes; c__Bacilli; o__Bacillales; f__Bacillaceae; g__unclassified_Bacillaceae; s__unclassified_Bacillaceae
ASV_36495	0	0.666667	0	0	0	0	d__Bacteria; p__Bacteroidetes; c__Bacteroidia; o__Bacteroidales; f__unidentified_Bacteroidales; g__unidentified_Bacteroidales; s__unidentified_Bacteroidales
ASV_35858	0	2.66667	0	0	0	0	d__Bacteria; p__Proteobacteria; c__Betaproteobacteria; o__Tremblayales; f__unidentified_Tremblayales; g__unidentified_Tremblayales; s__unidentified_Tremblayales
ASV_46057	0	0.666667	0	0	0	0	d__Bacteria; p__Proteobacteria; c__Betaproteobacteria; o__Tremblayales; f__unidentified_Tremblayales; g__unidentified_Tremblayales; s__unidentified_Tremblayales
ASV_32683	0	0.666667	0	0	0	0	d__Bacteria; p__Proteobacteria; c__Betaproteobacteria; o__Tremblayales; f__unidentified_Tremblayales; g__unidentified_Tremblayales; s__unidentified_Tremblayales
ASV_32106	0	0.666667	0	0	0	0	d__Bacteria; p__Proteobacteria; c__Gammaproteobacteria; o__Pasteurellales; f__Pasteurellaceae; g__Actinobacillus; s__unclassified_Actinobacillus
ASV_29689	0	0.666667	0	0	0	0	d__Bacteria; p__Proteobacteria; c__Gammaproteobacteria; o__Pasteurellales; f__Pasteurellaceae; g__Actinobacillus; s__Actinobacillus_indolicus
ASV_57503	0	0.666667	0	0	0	0	d__Bacteria; p__Proteobacteria; c__Betaproteobacteria; o__Tremblayales; f__unidentified_Tremblayales; g__unidentified_Tremblayales; s__unidentified_Tremblayales
ASV_71986	0	0.666667	0	0	0	0	d__Bacteria; p__Proteobacteria; c__Deltaproteobacteria; o__Desulfovibrionales; f__Desulfovibrionaceae; g__Desulfovibrio; s__unclassified_Desulfovibrio
ASV_32838	0	0.666667	0	0	0	0	d__Bacteria; p__Proteobacteria; c__Gammaproteobacteria; o__Pasteurellales; f__Pasteurellaceae; g__Actinobacillus; s__Actinobacillus_indolicus
ASV_42446	3.5	2.66667	0	0	104.333	0	d__Bacteria; p__Firmicutes; c__Clostridia; o__Clostridiales; f__Ruminococcaceae; g__Ruminococcus; s__unidentified_Ruminococcus
ASV_75711	0	0.5	0	0	0	0	d__Bacteria; p__Spirochaetes; c__Spirochaetes; o__Spirochaetales; f__Spirochaetaceae; g__Treponema; s__unidentified_Treponema
ASV_80279	0	0.5	0	0	0.333333	0	d__Bacteria; p__Spirochaetes; c__Spirochaetes; o__Spirochaetales; f__Spirochaetaceae; g__Treponema; s__unidentified_Treponema
ASV_11136	0	0.5	0	0	0	0	d__Bacteria; p__Firmicutes; c__Clostridia; o__Clostridiales; f__unidentified_Clostridiales; g__unidentified_Clostridiales; s__unidentified_Clostridiales
ASV_76222	0	0.5	0	0	0	0	d__Bacteria; p__Proteobacteria; c__Gammaproteobacteria; o__Aeromonadales; f__Succinivibrionaceae; g__Anaerobiospirillum; s__unidentified_Anaerobiospirillum
ASV_1861	0	0.5	0	0	0	0	d__Bacteria; p__Bacteroidetes; c__Bacteroidia; o__Bacteroidales; f__unidentified_Bacteroidales; g__unidentified_Bacteroidales; s__unidentified_Bacteroidales
ASV_74936	0	0.5	0	0.166667	0	0	d__Bacteria; p__Firmicutes; c__Clostridia; o__Clostridiales; f__Ruminococcaceae; g__unidentified_Ruminococcaceae; s__unidentified_Ruminococcaceae
ASV_57485	0.5	9	2.66667	0.5	0	0	d__Bacteria; p__Firmicutes; c__Bacilli; o__Lactobacillales; f__Lactobacillaceae; g__Lactobacillus; s__unidentified_Lactobacillus
ASV_67898	0	0.5	0	0	0	0	d__Bacteria; p__Firmicutes; c__Bacilli; o__Lactobacillales; f__Lactobacillaceae; g__Lactobacillus; s__Lactobacillus_salivarius
ASV_1442	0	0.5	0	0	0	0	d__Bacteria; p__Firmicutes; c__Clostridia; o__Clostridiales; f__Ruminococcaceae; g__unidentified_Ruminococcaceae; s__unidentified_Ruminococcaceae
ASV_33230	0	0.5	0	0	0	0	d__Bacteria; p__Bacteroidetes; c__Bacteroidia; o__Bacteroidales; f__Prevotellaceae; g__Prevotella; s__unidentified_Prevotella
ASV_20367	0	0.5	0	0	0	0	d__Bacteria; p__Firmicutes; c__Bacilli; o__Lactobacillales; f__Streptococcaceae; g__Streptococcus; s__Streptococcus_agalactiae
ASV_14518	0	0.5	0	0	0	0	d__Bacteria; p__Bacteroidetes; c__Bacteroidia; o__Bacteroidales; f__Prevotellaceae; g__Prevotella; s__unidentified_Prevotella
ASV_67771	0	0.5	0	0	0	0	d__Bacteria; p__Firmicutes; c__Clostridia; o__Clostridiales; f__unidentified_Clostridiales; g__unidentified_Clostridiales; s__unidentified_Clostridiales
ASV_48657	0	0.5	0	0	0	0	d__Bacteria; p__Firmicutes; c__Bacilli; o__Lactobacillales; f__Lactobacillaceae; g__Lactobacillus; s__unidentified_Lactobacillus
ASV_29537	0	0.5	0	0	0	0	d__Bacteria; p__Firmicutes; c__Clostridia; o__Clostridiales; f__Ruminococcaceae; g__unidentified_Ruminococcaceae; s__unidentified_Ruminococcaceae
ASV_33891	0	0.5	0	0	0	0	d__Bacteria; p__Firmicutes; c__Clostridia; o__Clostridiales; f__unclassified_Clostridiales; g__unclassified_Clostridiales; s__unclassified_Clostridiales
ASV_30568	0	0.5	0	0	0	0	d__Bacteria; p__Firmicutes; c__Bacilli; o__Bacillales; f__unclassified_Bacillales; g__unclassified_Bacillales; s__unclassified_Bacillales
ASV_52756	0	0.5	0	0	0	0	d__Bacteria; p__Deferribacteres; c__Deferribacteres; o__Deferribacterales; f__Deferribacteraceae; g__Mucispirillum; s__Mucispirillum_schaedleri
ASV_3242	0	0.5	0	0	0	0	d__Bacteria; p__Proteobacteria; c__Gammaproteobacteria; o__Pasteurellales; f__Pasteurellaceae; g__Actinobacillus; s__Actinobacillus_indolicus
ASV_888	0	0.5	0	0	0	0	d__Bacteria; p__Firmicutes; c__Bacilli; o__Lactobacillales; f__Lactobacillaceae; g__Lactobacillus; s__unidentified_Lactobacillus
ASV_79836	0	0.5	0	0	0	0	d__Bacteria; p__Bacteroidetes; c__Bacteroidia; o__Bacteroidales; f__unidentified_Bacteroidales; g__unidentified_Bacteroidales; s__unidentified_Bacteroidales
ASV_4632	0	0.5	0	0	0	0	d__Bacteria; p__Firmicutes; c__Clostridia; o__Clostridiales; f__unidentified_Clostridiales; g__unidentified_Clostridiales; s__unidentified_Clostridiales
ASV_1259	0	0.5	0	0	0	0	d__Bacteria; p__Firmicutes; c__Clostridia; o__Clostridiales; f__unidentified_Clostridiales; g__unidentified_Clostridiales; s__unidentified_Clostridiales
ASV_42108	0	0.5	0	0	0	0	d__Bacteria; p__Proteobacteria; c__Betaproteobacteria; o__Tremblayales; f__unidentified_Tremblayales; g__unidentified_Tremblayales; s__unidentified_Tremblayales
ASV_69931	0	0.5	0	0	0	0	d__Bacteria; p__Firmicutes; c__Bacilli; o__Lactobacillales; f__Streptococcaceae; g__unidentified_Streptococcaceae; s__unidentified_Streptococcaceae
ASV_14543	0	0.5	0	0	0	0	d__Bacteria; p__Firmicutes; c__Bacilli; o__Lactobacillales; f__Streptococcaceae; g__Streptococcus; s__Streptococcus_minor
ASV_72121	0	0.5	0	0	0	0	d__Bacteria; p__Firmicutes; c__Bacilli; o__Lactobacillales; f__Streptococcaceae; g__Streptococcus; s__unclassified_Streptococcus
ASV_23530	0	0.5	0	0	0	0	d__Bacteria; p__Firmicutes; c__Bacilli; o__Lactobacillales; f__Streptococcaceae; g__unidentified_Streptococcaceae; s__unidentified_Streptococcaceae
ASV_80207	0	0.5	0	0	0	0	d__Bacteria; p__Firmicutes; c__Clostridia; o__Clostridiales; f__unidentified_Clostridiales; g__unidentified_Clostridiales; s__unidentified_Clostridiales
ASV_67055	0	0.5	0	0	0	0	d__Bacteria; p__Firmicutes; c__Clostridia; o__Clostridiales; f__Ruminococcaceae; g__unidentified_Ruminococcaceae; s__unidentified_Ruminococcaceae
ASV_21492	0	0.5	0	0	0	0	d__Bacteria; p__Firmicutes; c__Bacilli; o__Lactobacillales; f__Streptococcaceae; g__unidentified_Streptococcaceae; s__unidentified_Streptococcaceae
ASV_32689	0	0.5	0	0	0	0	d__Bacteria; p__Firmicutes; c__Bacilli; o__Lactobacillales; f__Streptococcaceae; g__Streptococcus; s__unidentified_Streptococcus
ASV_65614	0	0.5	0	0	0	0	d__Bacteria; p__Firmicutes; c__Bacilli; o__Lactobacillales; f__Lactobacillaceae; g__Lactobacillus; s__unidentified_Lactobacillus
ASV_47643	0	0.5	0	0	0	0	d__Bacteria; p__Firmicutes; c__Clostridia; o__Clostridiales; f__unclassified_Clostridiales; g__unclassified_Clostridiales; s__unclassified_Clostridiales
ASV_84146	0	0.5	0	0	0	0	d__Bacteria; p__Firmicutes; c__Bacilli; o__Lactobacillales; f__Streptococcaceae; g__unidentified_Streptococcaceae; s__unidentified_Streptococcaceae
ASV_33061	0	0.833333	0	0	0	0	d__Bacteria; p__Firmicutes; c__Bacilli; o__Lactobacillales; f__Streptococcaceae; g__Streptococcus; s__unclassified_Streptococcus
ASV_80170	0	0.5	0	0	0	0	d__Bacteria; p__Firmicutes; c__Bacilli; o__Lactobacillales; f__unclassified_Lactobacillales; g__unclassified_Lactobacillales; s__unclassified_Lactobacillales
ASV_36298	0	0.5	0	0	0	0	d__Bacteria; p__Firmicutes; c__Clostridia; o__Clostridiales; f__Veillonellaceae; g__Acidaminococcus; s__unidentified_Acidaminococcus
ASV_47879	0	0.5	0	0	0	0	d__Bacteria; p__Firmicutes; c__Bacilli; o__Lactobacillales; f__Streptococcaceae; g__Streptococcus; s__Streptococcus_agalactiae
ASV_24085	0	0.5	0	0	0	0	d__Bacteria; p__Firmicutes; c__Clostridia; o__Clostridiales; f__Ruminococcaceae; g__unidentified_Ruminococcaceae; s__unidentified_Ruminococcaceae
ASV_45509	0	0.5	0	0	0	0	d__Bacteria; p__Firmicutes; c__Bacilli; o__Lactobacillales; f__Streptococcaceae; g__Streptococcus; s__unidentified_Streptococcus
ASV_76857	0	0.5	0	0	0	0	d__Bacteria; p__Firmicutes; c__Bacilli; o__Lactobacillales; f__unclassified_Lactobacillales; g__unclassified_Lactobacillales; s__unclassified_Lactobacillales
ASV_39425	0	0.5	0	0	0	0	d__Bacteria; p__Firmicutes; c__Clostridia; o__Clostridiales; f__unclassified_Clostridiales; g__unclassified_Clostridiales; s__unclassified_Clostridiales
ASV_22779	0	0.5	0	0	0	0	d__Bacteria; p__Firmicutes; c__Clostridia; o__Clostridiales; f__Ruminococcaceae; g__unidentified_Ruminococcaceae; s__unidentified_Ruminococcaceae
ASV_2926	0	0.5	0	0	0	0	d__Bacteria; p__Firmicutes; c__Clostridia; o__Clostridiales; f__Ruminococcaceae; g__unidentified_Ruminococcaceae; s__unidentified_Ruminococcaceae
ASV_22168	0	0.5	0	0	0	0	d__Bacteria; p__Firmicutes; c__Bacilli; o__Lactobacillales; f__Streptococcaceae; g__Streptococcus; s__unclassified_Streptococcus
ASV_82743	0	0.5	0	0	0	0	d__Bacteria; p__Firmicutes; c__Clostridia; o__Clostridiales; f__unclassified_Clostridiales; g__unclassified_Clostridiales; s__unclassified_Clostridiales
ASV_75390	0	0.5	0	0	0	0	d__Bacteria; p__Cyanobacteria; c__4C0d-2; o__YS2; f__unidentified_YS2; g__unidentified_YS2; s__unidentified_YS2
ASV_79177	0	0.5	0	0	0	0	d__Bacteria; p__Bacteroidetes; c__Bacteroidia; o__Bacteroidales; f__Prevotellaceae; g__Prevotella; s__unidentified_Prevotella
ASV_8560	0	0.833333	0	0	0	0	d__Bacteria; p__Firmicutes; c__Clostridia; o__Clostridiales; f__unidentified_Clostridiales; g__unidentified_Clostridiales; s__unidentified_Clostridiales
ASV_63941	0	0.5	0	0	0	0	d__Bacteria; p__Proteobacteria; c__Gammaproteobacteria; o__Pasteurellales; f__Pasteurellaceae; g__Actinobacillus; s__Actinobacillus_indolicus
ASV_57702	0	0.5	0	0	0	0	d__Bacteria; p__Firmicutes; c__Clostridia; o__Clostridiales; f__unidentified_Clostridiales; g__unidentified_Clostridiales; s__unidentified_Clostridiales
ASV_43525	0	0.5	0	0	0	0	d__Bacteria; p__Bacteroidetes; c__Bacteroidia; o__Bacteroidales; f__unidentified_Bacteroidales; g__unidentified_Bacteroidales; s__unidentified_Bacteroidales
ASV_36286	3.83333	5.16667	2.16667	0	0	0	d__Bacteria; p__Bacteroidetes; c__Bacteroidia; o__Bacteroidales; f__unidentified_Bacteroidales; g__unidentified_Bacteroidales; s__unidentified_Bacteroidales
ASV_25680	0	0.5	0	0	0	0	d__Bacteria; p__Firmicutes; c__Clostridia; o__Clostridiales; f__unidentified_Clostridiales; g__unidentified_Clostridiales; s__unidentified_Clostridiales
ASV_33450	0	0.5	0	0	0	0	d__Bacteria; p__Proteobacteria; c__Gammaproteobacteria; o__Pasteurellales; f__Pasteurellaceae; g__Pasteurella; s__Pasteurella_aerogenes
ASV_24883	25.6667	29	15.6667	3.83333	81.3333	0.833333	d__Bacteria; p__Bacteroidetes; c__Bacteroidia; o__Bacteroidales; f__Prevotellaceae; g__Prevotella; s__Prevotella_copri
ASV_27657	0	0.5	0	0	0	0	d__Bacteria; p__Bacteroidetes; c__Bacteroidia; o__Bacteroidales; f__Prevotellaceae; g__Prevotella; s__unidentified_Prevotella
ASV_12887	0	0.5	0	0	0	0	d__Bacteria; p__Bacteroidetes; c__Bacteroidia; o__Bacteroidales; f__S24-7; g__unidentified_S24-7; s__unidentified_S24-7
ASV_77309	5.5	3.83333	1.83333	1	0	0	d__Bacteria; p__Bacteroidetes; c__Bacteroidia; o__Bacteroidales; f__Prevotellaceae; g__Prevotella; s__unidentified_Prevotella
ASV_75672	2.66667	1.5	2.16667	0	2.66667	0	d__Bacteria; p__Bacteroidetes; c__Bacteroidia; o__Bacteroidales; f__Prevotellaceae; g__Prevotella; s__Prevotella_copri
ASV_45205	1.66667	1.5	1.16667	0	0	0	d__Bacteria; p__Bacteroidetes; c__Bacteroidia; o__Bacteroidales; f__Prevotellaceae; g__Prevotella; s__Prevotella_copri
ASV_75239	0	1	0	0	0	0	d__Bacteria; p__Firmicutes; c__Clostridia; o__Clostridiales; f__unclassified_Clostridiales; g__unclassified_Clostridiales; s__unclassified_Clostridiales
ASV_47143	0	0.5	0	0	0	0	d__Bacteria; p__Bacteroidetes; c__Bacteroidia; o__Bacteroidales; f__Prevotellaceae; g__Prevotella; s__unidentified_Prevotella
ASV_44466	0	0.5	1.83333	0	0	0	d__Bacteria; p__Bacteroidetes; c__Bacteroidia; o__Bacteroidales; f__Prevotellaceae; g__Prevotella; s__unidentified_Prevotella
ASV_54823	0.833333	2.33333	0	0	0	0	d__Bacteria; p__Bacteroidetes; c__Bacteroidia; o__Bacteroidales; f__Prevotellaceae; g__Prevotella; s__unidentified_Prevotella
ASV_61932	0	0.5	0	0	0	0	d__Bacteria; p__Bacteroidetes; c__Bacteroidia; o__Bacteroidales; f__Prevotellaceae; g__Prevotella; s__unidentified_Prevotella
ASV_71348	0	0.5	0	0	0	0	d__Bacteria; p__Bacteroidetes; c__Bacteroidia; o__Bacteroidales; f__Prevotellaceae; g__Prevotella; s__unidentified_Prevotella
ASV_40632	5	6.83333	0	0	0	0	d__Bacteria; p__Bacteroidetes; c__Bacteroidia; o__Bacteroidales; f__Prevotellaceae; g__Prevotella; s__unidentified_Prevotella
ASV_56655	0	0.5	0	0	0	0	d__Bacteria; p__Bacteroidetes; c__Bacteroidia; o__Bacteroidales; f__Prevotellaceae; g__Prevotella; s__unidentified_Prevotella
ASV_37867	3.66667	2.5	0.666667	2.33333	1.5	4.33333	d__Bacteria; p__Bacteroidetes; c__Bacteroidia; o__Bacteroidales; f__Prevotellaceae; g__Prevotella; s__unidentified_Prevotella
ASV_9979	0	0.5	0	0	0	0	d__Bacteria; p__Proteobacteria; c__Betaproteobacteria; o__Tremblayales; f__unidentified_Tremblayales; g__unidentified_Tremblayales; s__unidentified_Tremblayales
ASV_9288	0	0.5	0	0	0	0	d__Bacteria; p__Bacteroidetes; c__Bacteroidia; o__Bacteroidales; f__Prevotellaceae; g__Prevotella; s__unidentified_Prevotella
ASV_56455	0	0.5	0	0	0	0	d__Bacteria; p__Bacteroidetes; c__Bacteroidia; o__Bacteroidales; f__Prevotellaceae; g__Prevotella; s__unclassified_Prevotella
ASV_31550	0.5	0.5	0	0	0	0	d__Bacteria; p__Bacteroidetes; c__Bacteroidia; o__Bacteroidales; f__Prevotellaceae; g__Prevotella; s__Prevotella_copri
ASV_3397	0	0.5	0	0	2.33333	1	d__Bacteria; p__Bacteroidetes; c__Bacteroidia; o__Bacteroidales; f__Prevotellaceae; g__Prevotella; s__unidentified_Prevotella
ASV_6046	0	0.5	0	0	0	0	d__Bacteria; p__Bacteroidetes; c__Bacteroidia; o__Bacteroidales; f__S24-7; g__unidentified_S24-7; s__unidentified_S24-7
ASV_79747	0	0.5	0	0	0	0	d__Bacteria; p__Bacteroidetes; c__Bacteroidia; o__Bacteroidales; f__S24-7; g__unidentified_S24-7; s__unidentified_S24-7
ASV_36429	2.66667	5	0	0	0	0	d__Bacteria; p__Bacteroidetes; c__Bacteroidia; o__Bacteroidales; f__[Paraprevotellaceae]; g__CF231; s__unidentified_CF231
ASV_83872	0	0.5	0	0	0	0	d__Bacteria; p__Bacteroidetes; c__Bacteroidia; o__Bacteroidales; f__Prevotellaceae; g__Prevotella; s__unidentified_Prevotella
ASV_51422	0	0.5	0	0	0	0	d__Bacteria; p__Bacteroidetes; c__Bacteroidia; o__Bacteroidales; f__Prevotellaceae; g__Prevotella; s__Prevotella_stercorea
ASV_31232	0	0.5	0	0	0	0	d__Bacteria; p__Bacteroidetes; c__Bacteroidia; o__Bacteroidales; f__Prevotellaceae; g__Prevotella; s__Prevotella_copri
ASV_77270	1.5	1.83333	3	1.16667	0	0	d__Bacteria; p__Bacteroidetes; c__Bacteroidia; o__Bacteroidales; f__Prevotellaceae; g__Prevotella; s__Prevotella_copri
ASV_53459	19.6667	41.6667	15	2.5	30.5	5.16667	d__Bacteria; p__Bacteroidetes; c__Bacteroidia; o__Bacteroidales; f__Prevotellaceae; g__Prevotella; s__Prevotella_copri
ASV_5108	0	0.5	0	0	0	0	d__Bacteria; p__Bacteroidetes; c__Bacteroidia; o__Bacteroidales; f__Prevotellaceae; g__Prevotella; s__Prevotella_copri
ASV_2257	0	0.5	0	0	0	0	d__Bacteria; p__Proteobacteria; c__Gammaproteobacteria; o__Aeromonadales; f__Succinivibrionaceae; g__Succinivibrio; s__unidentified_Succinivibrio
ASV_78908	7	15.1667	11.8333	0	34.3333	0.666667	d__Bacteria; p__Bacteroidetes; c__Bacteroidia; o__Bacteroidales; f__Prevotellaceae; g__Prevotella; s__Prevotella_copri
ASV_7413	0	0.5	0	0	0	0	d__Bacteria; p__Bacteroidetes; c__Bacteroidia; o__Bacteroidales; f__Prevotellaceae; g__Prevotella; s__unidentified_Prevotella
ASV_59149	0	0.5	0	0	0	0	d__Bacteria; p__Bacteroidetes; c__Bacteroidia; o__Bacteroidales; f__Prevotellaceae; g__Prevotella; s__unidentified_Prevotella
ASV_55776	0	0.5	0	0	0	0	d__Bacteria; p__Bacteroidetes; c__Bacteroidia; o__Bacteroidales; f__Prevotellaceae; g__Prevotella; s__unclassified_Prevotella
ASV_34315	0	0.5	0	0	0	0	d__Bacteria; p__Bacteroidetes; c__Bacteroidia; o__Bacteroidales; f__Prevotellaceae; g__Prevotella; s__unidentified_Prevotella
ASV_42701	0	0.5	0	0	0	0	d__Bacteria; p__Bacteroidetes; c__Bacteroidia; o__Bacteroidales; f__Prevotellaceae; g__Prevotella; s__unidentified_Prevotella
ASV_80403	0	0.5	0	0	0	0	d__Bacteria; p__Bacteroidetes; c__Bacteroidia; o__Bacteroidales; f__Prevotellaceae; g__Prevotella; s__unidentified_Prevotella
ASV_82269	0.5	2.66667	0.166667	0	0	0	d__Bacteria; p__Bacteroidetes; c__Bacteroidia; o__Bacteroidales; f__Prevotellaceae; g__Prevotella; s__Prevotella_copri
ASV_63892	0	2	0	0	0	0	d__Bacteria; p__Bacteroidetes; c__Bacteroidia; o__Bacteroidales; f__Prevotellaceae; g__unidentified_Prevotellaceae; s__unidentified_Prevotellaceae
ASV_19345	2.5	3.5	1.66667	0.166667	0	0	d__Bacteria; p__Bacteroidetes; c__Bacteroidia; o__Bacteroidales; f__Prevotellaceae; g__Prevotella; s__unidentified_Prevotella
ASV_10468	0.166667	6	7	0.833333	0	0	d__Bacteria; p__Bacteroidetes; c__Bacteroidia; o__Bacteroidales; f__[Paraprevotellaceae]; g__[Prevotella]; s__unidentified_[Prevotella]
ASV_13356	0	0.5	0	0	0	0	d__Bacteria; p__Bacteroidetes; c__Bacteroidia; o__Bacteroidales; f__Prevotellaceae; g__unclassified_Prevotellaceae; s__unclassified_Prevotellaceae
ASV_23388	0	0.5	0	0	0	0	d__Bacteria; p__Bacteroidetes; c__Bacteroidia; o__Bacteroidales; f__Prevotellaceae; g__Prevotella; s__unidentified_Prevotella
ASV_48798	0	1.33333	0	0	0	0	d__Bacteria; p__Bacteroidetes; c__Bacteroidia; o__Bacteroidales; f__Prevotellaceae; g__Prevotella; s__unclassified_Prevotella
ASV_1301	0	0.5	0	0	0	0	d__Bacteria; p__Firmicutes; c__Clostridia; o__Clostridiales; f__unidentified_Clostridiales; g__unidentified_Clostridiales; s__unidentified_Clostridiales
ASV_2434	0	0.5	0	0	0	0	d__Bacteria; p__Bacteroidetes; c__Bacteroidia; o__Bacteroidales; f__Prevotellaceae; g__Prevotella; s__unidentified_Prevotella
ASV_85904	0	0.5	0	0	0	0	d__Bacteria; p__Bacteroidetes; c__Bacteroidia; o__Bacteroidales; f__Prevotellaceae; g__Prevotella; s__Prevotella_copri
ASV_21855	0	1.16667	0	0	0	0	d__Bacteria; p__Bacteroidetes; c__Bacteroidia; o__Bacteroidales; f__Prevotellaceae; g__Prevotella; s__unidentified_Prevotella
ASV_42283	0	1.33333	0	4.66667	0	0	d__Bacteria; p__Bacteroidetes; c__Bacteroidia; o__Bacteroidales; f__Prevotellaceae; g__Prevotella; s__unidentified_Prevotella
ASV_70581	0	0.5	0	0	0	0	d__Bacteria; p__Bacteroidetes; c__Bacteroidia; o__Bacteroidales; f__Prevotellaceae; g__Prevotella; s__unidentified_Prevotella
ASV_62925	2.83333	5.16667	3.16667	0	4.33333	0	d__Bacteria; p__Bacteroidetes; c__Bacteroidia; o__Bacteroidales; f__Prevotellaceae; g__Prevotella; s__Prevotella_copri
ASV_53904	11.3333	5.16667	21.8333	3	21.5	5.83333	d__Bacteria; p__Bacteroidetes; c__Bacteroidia; o__Bacteroidales; f__Prevotellaceae; g__Prevotella; s__Prevotella_copri
ASV_12433	0	0.5	0	0	0	0	d__Bacteria; p__Bacteroidetes; c__Bacteroidia; o__Bacteroidales; f__S24-7; g__unidentified_S24-7; s__unidentified_S24-7
ASV_46606	0	0.5	0	0	0	0	d__Bacteria; p__Bacteroidetes; c__Bacteroidia; o__Bacteroidales; f__Prevotellaceae; g__Prevotella; s__unidentified_Prevotella
ASV_30613	9.66667	21.6667	7.83333	0.166667	25	3.33333	d__Bacteria; p__Bacteroidetes; c__Bacteroidia; o__Bacteroidales; f__Prevotellaceae; g__Prevotella; s__Prevotella_copri
ASV_84220	0	1.16667	0.666667	0.333333	0	0	d__Bacteria; p__Bacteroidetes; c__Bacteroidia; o__Bacteroidales; f__Prevotellaceae; g__Prevotella; s__unidentified_Prevotella
ASV_24569	7.83333	4.16667	6.5	0.166667	13.1667	0.833333	d__Bacteria; p__Bacteroidetes; c__Bacteroidia; o__Bacteroidales; f__Prevotellaceae; g__Prevotella; s__unidentified_Prevotella
ASV_67390	0	0.5	0	0	0	0	d__Bacteria; p__Firmicutes; c__Clostridia; o__Clostridiales; f__unclassified_Clostridiales; g__unclassified_Clostridiales; s__unclassified_Clostridiales
ASV_36818	0	0.5	0	0	0	0	d__Bacteria; p__Firmicutes; c__Bacilli; o__Lactobacillales; f__Lactobacillaceae; g__unclassified_Lactobacillaceae; s__unclassified_Lactobacillaceae
ASV_53912	0	0.5	0	0	0	0	d__Bacteria; p__Bacteroidetes; c__Bacteroidia; o__Bacteroidales; f__Prevotellaceae; g__Prevotella; s__Prevotella_copri
ASV_29311	0	0.5	0	0	0	0	d__Bacteria; p__Bacteroidetes; c__Bacteroidia; o__Bacteroidales; f__Prevotellaceae; g__Prevotella; s__unidentified_Prevotella
ASV_9681	0	0.5	0	0	0	0	d__Bacteria; p__Bacteroidetes; c__Bacteroidia; o__Bacteroidales; f__Prevotellaceae; g__Prevotella; s__unidentified_Prevotella
ASV_83390	15.1667	16.1667	3.5	0.166667	19.1667	2.33333	d__Bacteria; p__Bacteroidetes; c__Bacteroidia; o__Bacteroidales; f__Prevotellaceae; g__Prevotella; s__Prevotella_copri
ASV_21415	13	13.5	5.33333	0	14.5	0	d__Bacteria; p__Bacteroidetes; c__Bacteroidia; o__Bacteroidales; f__Prevotellaceae; g__Prevotella; s__Prevotella_copri
ASV_33483	7.83333	2.16667	5.16667	0	7.66667	1.16667	d__Bacteria; p__Bacteroidetes; c__Bacteroidia; o__Bacteroidales; f__Prevotellaceae; g__Prevotella; s__unidentified_Prevotella
ASV_49151	0	0.5	0	0	0	0	d__Bacteria; p__Bacteroidetes; c__Bacteroidia; o__Bacteroidales; f__Prevotellaceae; g__Prevotella; s__unidentified_Prevotella
ASV_84512	0.166667	2.16667	0	0	0	0	d__Bacteria; p__Bacteroidetes; c__Bacteroidia; o__Bacteroidales; f__Prevotellaceae; g__Prevotella; s__unidentified_Prevotella
ASV_17409	0	1.16667	0.333333	0	0	0	d__Bacteria; p__Bacteroidetes; c__Bacteroidia; o__Bacteroidales; f__Prevotellaceae; g__Prevotella; s__unidentified_Prevotella
ASV_41674	9	24.5	1.83333	0	16.8333	1.33333	d__Bacteria; p__Bacteroidetes; c__Bacteroidia; o__Bacteroidales; f__Prevotellaceae; g__Prevotella; s__Prevotella_copri
ASV_26543	13.3333	16.1667	3.66667	0	8.83333	0	d__Bacteria; p__Bacteroidetes; c__Bacteroidia; o__Bacteroidales; f__Prevotellaceae; g__Prevotella; s__Prevotella_copri
ASV_19777	1.33333	1.33333	0.833333	0	0	0	d__Bacteria; p__Bacteroidetes; c__Bacteroidia; o__Bacteroidales; f__Prevotellaceae; g__Prevotella; s__unidentified_Prevotella
ASV_83544	0.833333	1.83333	2.83333	0	0	0	d__Bacteria; p__Bacteroidetes; c__Bacteroidia; o__Bacteroidales; f__[Paraprevotellaceae]; g__unidentified_[Paraprevotellaceae]; s__unidentified_[Paraprevotellaceae]
ASV_38418	0	0.5	0	0	0	0	d__Bacteria; p__Firmicutes; c__Bacilli; o__Lactobacillales; f__Lactobacillaceae; g__unclassified_Lactobacillaceae; s__unclassified_Lactobacillaceae
ASV_28300	0	0.5	0	0	0	0	d__Bacteria; p__Bacteroidetes; c__Bacteroidia; o__Bacteroidales; f__Prevotellaceae; g__Prevotella; s__Prevotella_copri
ASV_71466	4.16667	11.3333	0	0	0	0	d__Bacteria; p__Bacteroidetes; c__Bacteroidia; o__Bacteroidales; f__Prevotellaceae; g__Prevotella; s__Prevotella_copri
ASV_46885	0.833333	4.83333	0	0	0	0	d__Bacteria; p__Bacteroidetes; c__Bacteroidia; o__Bacteroidales; f__Prevotellaceae; g__Prevotella; s__Prevotella_copri
ASV_58090	1.83333	6.16667	0	0	0	0	d__Bacteria; p__Bacteroidetes; c__Bacteroidia; o__Bacteroidales; f__Prevotellaceae; g__Prevotella; s__Prevotella_stercorea
ASV_53545	0	0.5	0	0	0	0	d__Bacteria; p__Bacteroidetes; c__Bacteroidia; o__Bacteroidales; f__Prevotellaceae; g__Prevotella; s__unidentified_Prevotella
ASV_4386	0	0.5	0	0	0	0	d__Bacteria; p__Bacteroidetes; c__Bacteroidia; o__Bacteroidales; f__Prevotellaceae; g__Prevotella; s__unidentified_Prevotella
ASV_73814	3.83333	2.16667	2.66667	0	0	1.16667	d__Bacteria; p__Bacteroidetes; c__Bacteroidia; o__Bacteroidales; f__Prevotellaceae; g__Prevotella; s__Prevotella_copri
ASV_40097	0	0.5	0	0	0	0	d__Bacteria; p__Proteobacteria; c__Betaproteobacteria; o__Tremblayales; f__unidentified_Tremblayales; g__unidentified_Tremblayales; s__unidentified_Tremblayales
ASV_32384	0	0.5	0	0	0	0	d__Bacteria; p__Bacteroidetes; c__Bacteroidia; o__Bacteroidales; f__Prevotellaceae; g__Prevotella; s__unidentified_Prevotella
ASV_31064	0	0.5	0	0	0.833333	4.16667	d__Bacteria; p__Bacteroidetes; c__Bacteroidia; o__Bacteroidales; f__Prevotellaceae; g__Prevotella; s__Prevotella_copri
ASV_21043	0	0.5	0	0	0	0	d__Bacteria; p__Bacteroidetes; c__Bacteroidia; o__Bacteroidales; f__S24-7; g__unidentified_S24-7; s__unidentified_S24-7
ASV_4354	0	0.5	0	0	0	0	d__Bacteria; p__Bacteroidetes; c__Bacteroidia; o__Bacteroidales; f__S24-7; g__unidentified_S24-7; s__unidentified_S24-7
ASV_56791	0	0.5	0	0	0	0	d__Bacteria; p__Bacteroidetes; c__Bacteroidia; o__Bacteroidales; f__unidentified_Bacteroidales; g__unidentified_Bacteroidales; s__unidentified_Bacteroidales
ASV_85253	6	9	4.16667	0	0	0	d__Bacteria; p__Bacteroidetes; c__Bacteroidia; o__Bacteroidales; f__Prevotellaceae; g__Prevotella; s__unidentified_Prevotella
ASV_5500	0	0.5	0	0	0	0	d__Bacteria; p__Bacteroidetes; c__Bacteroidia; o__Bacteroidales; f__S24-7; g__unidentified_S24-7; s__unidentified_S24-7
ASV_68446	0	0.5	0	0	0	0	d__Bacteria; p__Bacteroidetes; c__Bacteroidia; o__Bacteroidales; f__[Odoribacteraceae]; g__Odoribacter; s__unidentified_Odoribacter
ASV_71987	0	0.5	0	0	0	0	d__Bacteria; p__Bacteroidetes; c__Bacteroidia; o__Bacteroidales; f__S24-7; g__unidentified_S24-7; s__unidentified_S24-7
ASV_42832	0	0.5	0	0	0	0	d__Bacteria; p__Bacteroidetes; c__Bacteroidia; o__Bacteroidales; f__S24-7; g__unidentified_S24-7; s__unidentified_S24-7
ASV_6784	0	0.5	0	0	0	0	d__Bacteria; p__Bacteroidetes; c__Bacteroidia; o__Bacteroidales; f__S24-7; g__unidentified_S24-7; s__unidentified_S24-7
ASV_33185	0	0.5	0	0	0	0	d__Bacteria; p__Bacteroidetes; c__Bacteroidia; o__Bacteroidales; f__unidentified_Bacteroidales; g__unidentified_Bacteroidales; s__unidentified_Bacteroidales
ASV_56026	0	0.5	0	0	0	0	d__Bacteria; p__Bacteroidetes; c__Bacteroidia; o__Bacteroidales; f__Prevotellaceae; g__Prevotella; s__unidentified_Prevotella
ASV_66710	0	0.5	0	0	0	0	d__Bacteria; p__Bacteroidetes; c__Bacteroidia; o__Bacteroidales; f__Prevotellaceae; g__unidentified_Prevotellaceae; s__unidentified_Prevotellaceae
ASV_41974	0	0.5	0	0	0	0	d__Bacteria; p__Bacteroidetes; c__Bacteroidia; o__Bacteroidales; f__Prevotellaceae; g__Prevotella; s__unidentified_Prevotella
ASV_38987	2.16667	6.83333	13.5	0	0	0	d__Bacteria; p__Bacteroidetes; c__Bacteroidia; o__Bacteroidales; f__Prevotellaceae; g__Prevotella; s__Prevotella_copri
ASV_34741	0	0.5	0	0	0	0	d__Bacteria; p__Bacteroidetes; c__Bacteroidia; o__Bacteroidales; f__Prevotellaceae; g__unidentified_Prevotellaceae; s__unidentified_Prevotellaceae
ASV_64614	0	0.5	0	0	0	0	d__Bacteria; p__Firmicutes; c__Clostridia; o__Clostridiales; f__Ruminococcaceae; g__Faecalibacterium; s__unidentified_Faecalibacterium
ASV_27244	0	0.5	0	0	0	0	d__Bacteria; p__Bacteroidetes; c__Bacteroidia; o__Bacteroidales; f__unidentified_Bacteroidales; g__unidentified_Bacteroidales; s__unidentified_Bacteroidales
ASV_74424	0	0.5	0	0	0	0	d__Bacteria; p__Proteobacteria; c__Gammaproteobacteria; o__Pasteurellales; f__Pasteurellaceae; g__Actinobacillus; s__Actinobacillus_indolicus
ASV_27601	0	0.5	0	0	0	0	d__Bacteria; p__Proteobacteria; c__Gammaproteobacteria; o__Pasteurellales; f__Pasteurellaceae; g__Actinobacillus; s__Actinobacillus_indolicus
ASV_10601	0	0.5	0	0	0	0	d__Bacteria; p__Proteobacteria; c__Betaproteobacteria; o__Tremblayales; f__unidentified_Tremblayales; g__unidentified_Tremblayales; s__unidentified_Tremblayales
ASV_67011	0	0.5	0	0	0	0	d__Bacteria; p__Proteobacteria; c__Gammaproteobacteria; o__Pasteurellales; f__Pasteurellaceae; g__Actinobacillus; s__Actinobacillus_indolicus
ASV_5918	2.33333	2	23.3333	1.5	0.833333	0.166667	d__Bacteria; p__Bacteroidetes; c__Bacteroidia; o__Bacteroidales; f__Prevotellaceae; g__Prevotella; s__Prevotella_copri
ASV_39878	4.16667	26	16.8333	0.333333	2.16667	0.166667	d__Bacteria; p__Bacteroidetes; c__Bacteroidia; o__Bacteroidales; f__Prevotellaceae; g__Prevotella; s__Prevotella_copri
ASV_56169	0	2	5	1.83333	5.83333	6.33333	d__Bacteria; p__Firmicutes; c__Clostridia; o__Clostridiales; f__Ruminococcaceae; g__unclassified_Ruminococcaceae; s__unclassified_Ruminococcaceae
ASV_17072	0	0.5	0	0	0	0	d__Bacteria; p__Firmicutes; c__Clostridia; o__Clostridiales; f__Ruminococcaceae; g__unidentified_Ruminococcaceae; s__unidentified_Ruminococcaceae
ASV_17118	0	0.5	0	0	0	0	d__Bacteria; p__Firmicutes; c__Clostridia; o__Clostridiales; f__Lachnospiraceae; g__unidentified_Lachnospiraceae; s__unidentified_Lachnospiraceae
ASV_65549	0	0.5	0	0	0	0	d__Bacteria; p__Firmicutes; c__Clostridia; o__Clostridiales; f__Lachnospiraceae; g__unclassified_Lachnospiraceae; s__unclassified_Lachnospiraceae
ASV_18275	0	0.5	0	0	0	0	d__Bacteria; p__Firmicutes; c__Clostridia; o__Clostridiales; f__Lachnospiraceae; g__unclassified_Lachnospiraceae; s__unclassified_Lachnospiraceae
ASV_16333	0	0.5	0	0	0	0	d__Bacteria; p__Firmicutes; c__Clostridia; o__Clostridiales; f__Ruminococcaceae; g__unidentified_Ruminococcaceae; s__unidentified_Ruminococcaceae
ASV_69022	0	1	0	0	0	0	d__Bacteria; p__Firmicutes; c__Clostridia; o__Clostridiales; f__Ruminococcaceae; g__unidentified_Ruminococcaceae; s__unidentified_Ruminococcaceae
ASV_84297	0	0.5	0	0	0	0	d__Bacteria; p__Firmicutes; c__Clostridia; o__Clostridiales; f__Ruminococcaceae; g__unidentified_Ruminococcaceae; s__unidentified_Ruminococcaceae
ASV_28083	0	0.5	0	0	0	0	d__Bacteria; p__Firmicutes; c__Clostridia; o__Clostridiales; f__Lachnospiraceae; g__unclassified_Lachnospiraceae; s__unclassified_Lachnospiraceae
ASV_69682	0	0.5	0	0	0	0	d__Bacteria; p__Firmicutes; c__Bacilli; o__Lactobacillales; f__Lactobacillaceae; g__Lactobacillus; s__unclassified_Lactobacillus
ASV_31388	0	0.5	0	0	0	0	d__Bacteria; p__Firmicutes; c__Clostridia; o__Clostridiales; f__unidentified_Clostridiales; g__unidentified_Clostridiales; s__unidentified_Clostridiales
ASV_83576	0	0.5	0	0	0	0	d__Bacteria; p__Firmicutes; c__Clostridia; o__Clostridiales; f__unclassified_Clostridiales; g__unclassified_Clostridiales; s__unclassified_Clostridiales
ASV_21044	0	0.5	0	0	0	0	d__Bacteria; p__Firmicutes; c__Clostridia; o__Clostridiales; f__Lachnospiraceae; g__unidentified_Lachnospiraceae; s__unidentified_Lachnospiraceae
ASV_20443	0.666667	1	0	0.333333	0.166667	0.666667	d__Bacteria; p__Firmicutes; c__Clostridia; o__Clostridiales; f__Lachnospiraceae; g__Blautia; s__unidentified_Blautia
ASV_46192	0	0.5	0	0	0	0	d__Bacteria; p__Proteobacteria; c__Gammaproteobacteria; o__Pasteurellales; f__Pasteurellaceae; g__Actinobacillus; s__Actinobacillus_indolicus
ASV_52307	0	0.5	0	0	0	0	d__Bacteria; p__Firmicutes; c__Clostridia; o__Clostridiales; f__Lachnospiraceae; g__Clostridium; s__unclassified_Clostridium
ASV_68235	0	0.5	0	0	0	0	d__Bacteria; p__Firmicutes; c__Clostridia; o__Clostridiales; f__Ruminococcaceae; g__unclassified_Ruminococcaceae; s__unclassified_Ruminococcaceae
ASV_41500	0	0.5	0	0	0	0	d__Bacteria; p__Firmicutes; c__Clostridia; o__Clostridiales; f__Ruminococcaceae; g__unidentified_Ruminococcaceae; s__unidentified_Ruminococcaceae
ASV_22595	0	0.5	0	0	0	0	d__Bacteria; p__Bacteroidetes; c__Bacteroidia; o__Bacteroidales; f__Prevotellaceae; g__Prevotella; s__unidentified_Prevotella
ASV_85105	0	0.5	0	0	0	0	d__Bacteria; p__Firmicutes; c__Clostridia; o__Clostridiales; f__Ruminococcaceae; g__unidentified_Ruminococcaceae; s__unidentified_Ruminococcaceae
ASV_28802	0	0.5	0	0	0	0	d__Bacteria; p__Firmicutes; c__Clostridia; o__Clostridiales; f__unidentified_Clostridiales; g__unidentified_Clostridiales; s__unidentified_Clostridiales
ASV_48069	0	0.5	0	0	0	0	d__Bacteria; p__Firmicutes; c__Clostridia; o__Clostridiales; f__unclassified_Clostridiales; g__unclassified_Clostridiales; s__unclassified_Clostridiales
ASV_6140	0	0.5	0	0	0	0	d__Bacteria; p__Firmicutes; c__Clostridia; o__Clostridiales; f__unidentified_Clostridiales; g__unidentified_Clostridiales; s__unidentified_Clostridiales
ASV_9275	0	0.833333	1.16667	0	0	0	d__Bacteria; p__Firmicutes; c__Clostridia; o__Clostridiales; f__unidentified_Clostridiales; g__unidentified_Clostridiales; s__unidentified_Clostridiales
ASV_8843	0	0.5	0	0	0	0	d__Bacteria; p__Firmicutes; c__Clostridia; o__Clostridiales; f__Ruminococcaceae; g__unidentified_Ruminococcaceae; s__unidentified_Ruminococcaceae
ASV_78210	0	0.5	0	0	0	0	d__Bacteria; p__Firmicutes; c__Clostridia; o__Clostridiales; f__Ruminococcaceae; g__unidentified_Ruminococcaceae; s__unidentified_Ruminococcaceae
ASV_79042	0	0.5	0	0	0	0	d__Bacteria; p__Firmicutes; c__Clostridia; o__Clostridiales; f__unclassified_Clostridiales; g__unclassified_Clostridiales; s__unclassified_Clostridiales
ASV_12592	0.166667	0.5	0	0	0	0	d__Bacteria; p__Firmicutes; c__Clostridia; o__Clostridiales; f__unclassified_Clostridiales; g__unclassified_Clostridiales; s__unclassified_Clostridiales
ASV_55139	0	0.5	0	0	0	0	d__Bacteria; p__Firmicutes; c__Bacilli; o__Lactobacillales; f__Streptococcaceae; g__Streptococcus; s__Streptococcus_agalactiae
ASV_76767	0	0.5	0	0	0	0	d__Bacteria; p__Firmicutes; c__Bacilli; o__Lactobacillales; f__Streptococcaceae; g__Streptococcus; s__Streptococcus_sobrinus
ASV_21571	0	0.5	0	0	0	0	d__Bacteria; p__Firmicutes; c__Clostridia; o__Clostridiales; f__Veillonellaceae; g__Phascolarctobacterium; s__unidentified_Phascolarctobacterium
ASV_82141	0	0.5	0	1.33333	0	0	d__Bacteria; p__Actinobacteria; c__Actinobacteria; o__Actinomycetales; f__Actinomycetaceae; g__Actinomyces; s__unidentified_Actinomyces
ASV_38606	0	0.5	0	0	0	0	d__Bacteria; p__Proteobacteria; c__Betaproteobacteria; o__Tremblayales; f__unidentified_Tremblayales; g__unidentified_Tremblayales; s__unidentified_Tremblayales
ASV_7615	0	0.5	0	0	0	0	d__Bacteria; p__Firmicutes; c__Clostridia; o__Clostridiales; f__Ruminococcaceae; g__unidentified_Ruminococcaceae; s__unidentified_Ruminococcaceae
ASV_63577	0	0.5	0	0	0	0	d__Bacteria; p__Firmicutes; c__Clostridia; o__Clostridiales; f__Ruminococcaceae; g__unidentified_Ruminococcaceae; s__unidentified_Ruminococcaceae
ASV_16336	0	0.5	0	0	0	0	d__Bacteria; p__Firmicutes; c__Clostridia; o__Clostridiales; f__Ruminococcaceae; g__unidentified_Ruminococcaceae; s__unidentified_Ruminococcaceae
ASV_64768	0	0.5	0	0	0	0	d__Bacteria; p__Proteobacteria; c__Betaproteobacteria; o__Tremblayales; f__unidentified_Tremblayales; g__unidentified_Tremblayales; s__unidentified_Tremblayales
ASV_80846	0	0.5	0	0	0	0	d__Bacteria; p__Firmicutes; c__Clostridia; o__Clostridiales; f__Ruminococcaceae; g__Ruminococcus; s__unidentified_Ruminococcus
ASV_7325	0	0.5	0	0	0	0	d__Bacteria; p__Firmicutes; c__Clostridia; o__Clostridiales; f__unidentified_Clostridiales; g__unidentified_Clostridiales; s__unidentified_Clostridiales
ASV_50632	0	0.5	0	0	0	0	d__Bacteria; p__Firmicutes; c__Clostridia; o__Clostridiales; f__Lachnospiraceae; g__Blautia; s__unidentified_Blautia
ASV_78484	0	0.5	0	0	0	0	d__Bacteria; p__Firmicutes; c__Clostridia; o__Clostridiales; f__unidentified_Clostridiales; g__unidentified_Clostridiales; s__unidentified_Clostridiales
ASV_26097	0	0.5	0	0	0	0	d__Bacteria; p__Firmicutes; c__Clostridia; o__Clostridiales; f__Lachnospiraceae; g__Blautia; s__unidentified_Blautia
ASV_49546	0	0.5	0	0	0	0	d__Bacteria; p__Firmicutes; c__Clostridia; o__Clostridiales; f__Lachnospiraceae; g__unidentified_Lachnospiraceae; s__unidentified_Lachnospiraceae
ASV_81528	0	0.5	0	0	0	0	d__Bacteria; p__Firmicutes; c__Clostridia; o__Clostridiales; f__unclassified_Clostridiales; g__unclassified_Clostridiales; s__unclassified_Clostridiales
ASV_18324	0	0.5	0	0	0	0	d__Bacteria; p__Proteobacteria; c__Gammaproteobacteria; o__Pasteurellales; f__Pasteurellaceae; g__Actinobacillus; s__Actinobacillus_indolicus
ASV_50114	0	0.5	0	0	0	0	d__Bacteria; p__Firmicutes; c__Clostridia; o__Clostridiales; f__Ruminococcaceae; g__unidentified_Ruminococcaceae; s__unidentified_Ruminococcaceae
ASV_59832	0	0.5	0	0	0	0	d__Bacteria; p__Firmicutes; c__Clostridia; o__Clostridiales; f__Ruminococcaceae; g__Faecalibacterium; s__unidentified_Faecalibacterium
ASV_4347	0	0.5	0	0	0	0	d__Bacteria; p__Firmicutes; c__Clostridia; o__Clostridiales; f__Ruminococcaceae; g__unidentified_Ruminococcaceae; s__unidentified_Ruminococcaceae
ASV_6721	0	0.5	0	0	0	0	d__Bacteria; p__Proteobacteria; c__Gammaproteobacteria; o__Pasteurellales; f__Pasteurellaceae; g__Actinobacillus; s__Actinobacillus_indolicus
ASV_62757	0	0.5	0	0	0	0	d__Bacteria; p__Firmicutes; c__Clostridia; o__Clostridiales; f__Lachnospiraceae; g__Blautia; s__unidentified_Blautia
ASV_60381	0	0.5	0	0	0	0	d__Bacteria; p__Firmicutes; c__Clostridia; o__Clostridiales; f__Lachnospiraceae; g__unclassified_Lachnospiraceae; s__unclassified_Lachnospiraceae
ASV_51740	0	0.5	0	0	0	0	d__Bacteria; p__Firmicutes; c__Clostridia; o__Clostridiales; f__Ruminococcaceae; g__unidentified_Ruminococcaceae; s__unidentified_Ruminococcaceae
ASV_37153	0	0.5	0	0	0	0	d__Bacteria; p__unclassified_Bacteria; c__unclassified_Bacteria; o__unclassified_Bacteria; f__unclassified_Bacteria; g__unclassified_Bacteria; s__unclassified_Bacteria
ASV_5917	0	0.5	0	0	0	0	d__Bacteria; p__Proteobacteria; c__Gammaproteobacteria; o__Pasteurellales; f__Pasteurellaceae; g__Actinobacillus; s__Actinobacillus_indolicus
ASV_64322	0	0.5	0	0	0	0	d__Bacteria; p__Firmicutes; c__Clostridia; o__Clostridiales; f__Lachnospiraceae; g__Blautia; s__unidentified_Blautia
ASV_31669	0	0.5	0	0	0	0	d__Bacteria; p__Firmicutes; c__Clostridia; o__Clostridiales; f__Lachnospiraceae; g__Blautia; s__unidentified_Blautia
ASV_16743	0	0.5	0	0	0	0	d__Bacteria; p__Firmicutes; c__Clostridia; o__Clostridiales; f__Lachnospiraceae; g__unidentified_Lachnospiraceae; s__unidentified_Lachnospiraceae
ASV_50241	0	0.5	0	0	0	0	d__Bacteria; p__Firmicutes; c__Clostridia; o__Clostridiales; f__Lachnospiraceae; g__unidentified_Lachnospiraceae; s__unidentified_Lachnospiraceae
ASV_49584	0	0.5	0	0	0	0	d__Bacteria; p__Firmicutes; c__Clostridia; o__Clostridiales; f__Ruminococcaceae; g__unidentified_Ruminococcaceae; s__unidentified_Ruminococcaceae
ASV_14947	0	0.5	0	0	0	0	d__Bacteria; p__Firmicutes; c__Clostridia; o__Clostridiales; f__Ruminococcaceae; g__unidentified_Ruminococcaceae; s__unidentified_Ruminococcaceae
ASV_26668	0	0.5	0	0	0	0	d__Bacteria; p__Firmicutes; c__Clostridia; o__Clostridiales; f__Lachnospiraceae; g__Blautia; s__unidentified_Blautia
ASV_14771	0	0.5	0	0	0	0	d__Bacteria; p__Firmicutes; c__Clostridia; o__Clostridiales; f__Lachnospiraceae; g__Blautia; s__unclassified_Blautia
ASV_33372	0	0.5	0	0	0	0	d__Bacteria; p__Firmicutes; c__Clostridia; o__Clostridiales; f__Lachnospiraceae; g__Blautia; s__unidentified_Blautia
ASV_12590	0	0.5	0	0	0	0	d__Bacteria; p__Firmicutes; c__Clostridia; o__Clostridiales; f__Ruminococcaceae; g__unidentified_Ruminococcaceae; s__unidentified_Ruminococcaceae
ASV_28425	0	0.5	0	0	0	0	d__Bacteria; p__Firmicutes; c__Clostridia; o__Clostridiales; f__unclassified_Clostridiales; g__unclassified_Clostridiales; s__unclassified_Clostridiales
ASV_71429	0	0.5	0	0	0	0	d__Bacteria; p__unclassified_Bacteria; c__unclassified_Bacteria; o__unclassified_Bacteria; f__unclassified_Bacteria; g__unclassified_Bacteria; s__unclassified_Bacteria
ASV_22000	0	0.5	0	0	0	0	d__Bacteria; p__Firmicutes; c__Clostridia; o__Clostridiales; f__unidentified_Clostridiales; g__unidentified_Clostridiales; s__unidentified_Clostridiales
ASV_35843	0	0.5	0	0	0	0	d__Bacteria; p__Firmicutes; c__Clostridia; o__Clostridiales; f__unidentified_Clostridiales; g__unidentified_Clostridiales; s__unidentified_Clostridiales
ASV_55943	0	0.5	0	0	0	0	d__Bacteria; p__Bacteroidetes; c__Bacteroidia; o__Bacteroidales; f__unidentified_Bacteroidales; g__unidentified_Bacteroidales; s__unidentified_Bacteroidales
ASV_22583	0	0.5	0	0	0	0	d__Bacteria; p__Proteobacteria; c__Gammaproteobacteria; o__Pasteurellales; f__Pasteurellaceae; g__unclassified_Pasteurellaceae; s__unclassified_Pasteurellaceae
ASV_25786	0	0.5	0	0	0	0	d__Bacteria; p__Bacteroidetes; c__Bacteroidia; o__Bacteroidales; f__Prevotellaceae; g__Prevotella; s__unidentified_Prevotella
ASV_47475	0	0.5	0	0	0	0	d__Bacteria; p__Firmicutes; c__Clostridia; o__Clostridiales; f__Lachnospiraceae; g__Blautia; s__unidentified_Blautia
ASV_24588	0	0.5	0	0	0	0	d__Bacteria; p__Bacteroidetes; c__Bacteroidia; o__Bacteroidales; f__Prevotellaceae; g__Prevotella; s__unidentified_Prevotella
ASV_65418	0	0.5	0	0	0	0	d__Bacteria; p__Firmicutes; c__Clostridia; o__Clostridiales; f__Lachnospiraceae; g__Dorea; s__Dorea_longicatena
ASV_46662	0	0.5	0	0	0	0	d__Bacteria; p__Firmicutes; c__Clostridia; o__Clostridiales; f__Ruminococcaceae; g__unidentified_Ruminococcaceae; s__unidentified_Ruminococcaceae
ASV_1155	0	0.5	0	0	0	0	d__Bacteria; p__Firmicutes; c__Clostridia; o__Clostridiales; f__Lachnospiraceae; g__Blautia; s__unidentified_Blautia
ASV_17119	0	0.5	0	0	0	0	d__Bacteria; p__Firmicutes; c__Clostridia; o__Clostridiales; f__unidentified_Clostridiales; g__unidentified_Clostridiales; s__unidentified_Clostridiales
ASV_43958	0.666667	0.5	0	0	0	0	d__Bacteria; p__Firmicutes; c__Clostridia; o__Clostridiales; f__Ruminococcaceae; g__unidentified_Ruminococcaceae; s__unidentified_Ruminococcaceae
ASV_49046	0	0.5	0	0	0	0	d__Bacteria; p__Proteobacteria; c__Betaproteobacteria; o__Tremblayales; f__unidentified_Tremblayales; g__unidentified_Tremblayales; s__unidentified_Tremblayales
ASV_7913	2.16667	2	1.16667	0.5	0.833333	0.666667	d__Bacteria; p__Firmicutes; c__Clostridia; o__Clostridiales; f__Ruminococcaceae; g__Faecalibacterium; s__Faecalibacterium_prausnitzii
ASV_27428	0.666667	3.16667	0	0	0	0	d__Bacteria; p__Firmicutes; c__Clostridia; o__Clostridiales; f__Ruminococcaceae; g__Faecalibacterium; s__Faecalibacterium_prausnitzii
ASV_7560	0	0.5	0	0	0	0	d__Bacteria; p__Firmicutes; c__Clostridia; o__Clostridiales; f__Ruminococcaceae; g__Faecalibacterium; s__Faecalibacterium_prausnitzii
ASV_81594	0	0.5	0	0	0	0	d__Bacteria; p__Firmicutes; c__Clostridia; o__Clostridiales; f__Ruminococcaceae; g__Faecalibacterium; s__Faecalibacterium_prausnitzii
ASV_49333	0	2.83333	0	0	0	0	d__Bacteria; p__Firmicutes; c__Clostridia; o__Clostridiales; f__Ruminococcaceae; g__unidentified_Ruminococcaceae; s__unidentified_Ruminococcaceae
ASV_37975	0	0.5	0	0	0	0	d__Bacteria; p__Firmicutes; c__Clostridia; o__Clostridiales; f__Ruminococcaceae; g__Faecalibacterium; s__Faecalibacterium_prausnitzii
ASV_39768	0	0.5	0	0	0	0	d__Bacteria; p__Firmicutes; c__Clostridia; o__Clostridiales; f__Ruminococcaceae; g__Faecalibacterium; s__Faecalibacterium_prausnitzii
ASV_74659	0	0.5	0	0	0	0	d__Bacteria; p__Firmicutes; c__Clostridia; o__Clostridiales; f__Ruminococcaceae; g__unidentified_Ruminococcaceae; s__unidentified_Ruminococcaceae
ASV_20338	0	0.5	0	0	0	0	d__Bacteria; p__Firmicutes; c__Clostridia; o__Clostridiales; f__Ruminococcaceae; g__Faecalibacterium; s__unidentified_Faecalibacterium
ASV_59340	0	0.5	0	0	0	0	d__Bacteria; p__Proteobacteria; c__Gammaproteobacteria; o__Pasteurellales; f__Pasteurellaceae; g__Actinobacillus; s__Actinobacillus_indolicus
ASV_17594	0	0.5	0	0	0	0	d__Bacteria; p__Firmicutes; c__Clostridia; o__Clostridiales; f__Ruminococcaceae; g__unclassified_Ruminococcaceae; s__unclassified_Ruminococcaceae
ASV_68948	0	0.5	0	0	0	0	d__Bacteria; p__Proteobacteria; c__Betaproteobacteria; o__Tremblayales; f__unidentified_Tremblayales; g__unidentified_Tremblayales; s__unidentified_Tremblayales
ASV_80187	0	0.5	0	0	0	0	d__Bacteria; p__Firmicutes; c__Clostridia; o__Clostridiales; f__Ruminococcaceae; g__Faecalibacterium; s__Faecalibacterium_prausnitzii
ASV_61571	0	0.5	0	0	0	0	d__Bacteria; p__Firmicutes; c__Clostridia; o__Clostridiales; f__Ruminococcaceae; g__Faecalibacterium; s__Faecalibacterium_prausnitzii
ASV_23721	0	0.833333	0	0	0	0	d__Bacteria; p__Firmicutes; c__Clostridia; o__Clostridiales; f__Ruminococcaceae; g__Faecalibacterium; s__Faecalibacterium_prausnitzii
ASV_20350	0.666667	1	0.333333	0	0	0	d__Bacteria; p__Firmicutes; c__Clostridia; o__Clostridiales; f__Ruminococcaceae; g__Faecalibacterium; s__Faecalibacterium_prausnitzii
ASV_12946	0	0.5	0	0	0	0	d__Bacteria; p__Firmicutes; c__Clostridia; o__Clostridiales; f__Ruminococcaceae; g__Faecalibacterium; s__Faecalibacterium_prausnitzii
ASV_20003	0	0.5	0	0	0	0	d__Bacteria; p__Firmicutes; c__Clostridia; o__Clostridiales; f__Ruminococcaceae; g__Faecalibacterium; s__Faecalibacterium_prausnitzii
ASV_66907	0.5	0.5	0	0	0	0	d__Bacteria; p__Firmicutes; c__Clostridia; o__Clostridiales; f__Ruminococcaceae; g__Faecalibacterium; s__Faecalibacterium_prausnitzii
ASV_78235	0	0.5	0	0	0	0	d__Bacteria; p__Firmicutes; c__Clostridia; o__Clostridiales; f__Ruminococcaceae; g__Faecalibacterium; s__Faecalibacterium_prausnitzii
ASV_10650	0	0.5	0	0	0	0	d__Bacteria; p__Firmicutes; c__Clostridia; o__Clostridiales; f__Ruminococcaceae; g__unidentified_Ruminococcaceae; s__unidentified_Ruminococcaceae
ASV_12450	0	0.666667	0.166667	0	0.166667	0	d__Bacteria; p__Firmicutes; c__Clostridia; o__Clostridiales; f__Ruminococcaceae; g__unidentified_Ruminococcaceae; s__unidentified_Ruminococcaceae
ASV_37511	0	0.5	0	0	0	0	d__Bacteria; p__Firmicutes; c__Clostridia; o__Clostridiales; f__unclassified_Clostridiales; g__unclassified_Clostridiales; s__unclassified_Clostridiales
ASV_507	0	0.5	0	0	0	0	d__Bacteria; p__Firmicutes; c__Clostridia; o__Clostridiales; f__Ruminococcaceae; g__unidentified_Ruminococcaceae; s__unidentified_Ruminococcaceae
ASV_20553	0	0.5	0	0	0	0	d__Bacteria; p__Firmicutes; c__Clostridia; o__Clostridiales; f__Ruminococcaceae; g__unidentified_Ruminococcaceae; s__unidentified_Ruminococcaceae
ASV_50835	0	0.5	0	0	0	0	d__Bacteria; p__Firmicutes; c__Clostridia; o__Clostridiales; f__Ruminococcaceae; g__unidentified_Ruminococcaceae; s__unidentified_Ruminococcaceae
ASV_54738	0	0.5	0	0	0	0	d__Bacteria; p__Firmicutes; c__Clostridia; o__Clostridiales; f__Ruminococcaceae; g__unidentified_Ruminococcaceae; s__unidentified_Ruminococcaceae
ASV_84959	0	0.5	0	0	0	0	d__Bacteria; p__Firmicutes; c__Clostridia; o__Clostridiales; f__Ruminococcaceae; g__unidentified_Ruminococcaceae; s__unidentified_Ruminococcaceae
ASV_80380	0	0.666667	0	0	0	0	d__Bacteria; p__Firmicutes; c__Clostridia; o__Clostridiales; f__unclassified_Clostridiales; g__unclassified_Clostridiales; s__unclassified_Clostridiales
ASV_61369	0	0.666667	0	0	0	0	d__Bacteria; p__Firmicutes; c__Clostridia; o__Clostridiales; f__unidentified_Clostridiales; g__unidentified_Clostridiales; s__unidentified_Clostridiales
ASV_61831	0	0.5	0	0	0	0	d__Bacteria; p__Firmicutes; c__Clostridia; o__Clostridiales; f__unclassified_Clostridiales; g__unclassified_Clostridiales; s__unclassified_Clostridiales
ASV_5893	0	0.5	0	0	0	0	d__Bacteria; p__Proteobacteria; c__Gammaproteobacteria; o__Pasteurellales; f__Pasteurellaceae; g__Actinobacillus; s__Actinobacillus_indolicus
ASV_13979	0	0.5	0	0	0	0	d__Bacteria; p__Firmicutes; c__Clostridia; o__Clostridiales; f__Ruminococcaceae; g__Faecalibacterium; s__Faecalibacterium_prausnitzii
ASV_44512	0	0.5	0	0	0	0	d__Bacteria; p__Firmicutes; c__Clostridia; o__Clostridiales; f__Ruminococcaceae; g__Faecalibacterium; s__Faecalibacterium_prausnitzii
ASV_25351	0	0.5	0	0	0	0	d__Bacteria; p__Firmicutes; c__Clostridia; o__Clostridiales; f__Ruminococcaceae; g__unclassified_Ruminococcaceae; s__unclassified_Ruminococcaceae
ASV_55161	4.16667	2.83333	2.33333	0	0.5	2.66667	d__Bacteria; p__Firmicutes; c__Clostridia; o__Clostridiales; f__Ruminococcaceae; g__unidentified_Ruminococcaceae; s__unidentified_Ruminococcaceae
ASV_77145	0	0.5	0	0	0	0	d__Bacteria; p__Firmicutes; c__Clostridia; o__Clostridiales; f__Ruminococcaceae; g__unidentified_Ruminococcaceae; s__unidentified_Ruminococcaceae
ASV_29749	0	0.5	0	0	0	0	d__Bacteria; p__Proteobacteria; c__Gammaproteobacteria; o__Pasteurellales; f__Pasteurellaceae; g__Actinobacillus; s__Actinobacillus_indolicus
ASV_75601	0	0.5	0	0	0	0	d__Bacteria; p__Firmicutes; c__Clostridia; o__Clostridiales; f__Ruminococcaceae; g__unidentified_Ruminococcaceae; s__unidentified_Ruminococcaceae
ASV_20961	0	0.5	0	0	0	0	d__Bacteria; p__unclassified_Bacteria; c__unclassified_Bacteria; o__unclassified_Bacteria; f__unclassified_Bacteria; g__unclassified_Bacteria; s__unclassified_Bacteria
ASV_75155	0	0.5	0	0	0	0	d__Bacteria; p__unclassified_Bacteria; c__unclassified_Bacteria; o__unclassified_Bacteria; f__unclassified_Bacteria; g__unclassified_Bacteria; s__unclassified_Bacteria
ASV_78495	0	0.5	0	0	0	0	d__Bacteria; p__unclassified_Bacteria; c__unclassified_Bacteria; o__unclassified_Bacteria; f__unclassified_Bacteria; g__unclassified_Bacteria; s__unclassified_Bacteria
ASV_74467	0	0.5	0	0	0	0	d__Bacteria; p__Bacteroidetes; c__Bacteroidia; o__Bacteroidales; f__unidentified_Bacteroidales; g__unidentified_Bacteroidales; s__unidentified_Bacteroidales
ASV_19752	0	0.5	0	0	0	0	d__Bacteria; p__Proteobacteria; c__Gammaproteobacteria; o__Pasteurellales; f__Pasteurellaceae; g__Actinobacillus; s__Actinobacillus_indolicus
ASV_84663	0	0.5	0	0	0	0	d__Bacteria; p__Bacteroidetes; c__Bacteroidia; o__Bacteroidales; f__Prevotellaceae; g__Prevotella; s__unidentified_Prevotella
ASV_45301	0	0.5	0	0	0	0	d__Bacteria; p__Proteobacteria; c__Gammaproteobacteria; o__Pasteurellales; f__Pasteurellaceae; g__Haemophilus; s__Haemophilus_parasuis
ASV_36494	0	0.5	0	0	0	0	d__Bacteria; p__Firmicutes; c__Clostridia; o__Clostridiales; f__unclassified_Clostridiales; g__unclassified_Clostridiales; s__unclassified_Clostridiales
ASV_43281	0	0.5	0	0	0	0	d__Bacteria; p__Proteobacteria; c__Gammaproteobacteria; o__Pasteurellales; f__Pasteurellaceae; g__unclassified_Pasteurellaceae; s__unclassified_Pasteurellaceae
ASV_35541	0	0.5	0	0	0	0	d__Bacteria; p__Proteobacteria; c__Gammaproteobacteria; o__Pasteurellales; f__Pasteurellaceae; g__unclassified_Pasteurellaceae; s__unclassified_Pasteurellaceae
ASV_47487	0	0.5	0	0	0	0	d__Bacteria; p__Proteobacteria; c__Gammaproteobacteria; o__Pasteurellales; f__Pasteurellaceae; g__Actinobacillus; s__unclassified_Actinobacillus
ASV_36962	0	0.5	0	0	0	0	d__Bacteria; p__Proteobacteria; c__Gammaproteobacteria; o__Pasteurellales; f__Pasteurellaceae; g__Actinobacillus; s__Actinobacillus_indolicus
ASV_46900	0	0.5	0	0	0	0	d__Bacteria; p__Proteobacteria; c__Gammaproteobacteria; o__Pasteurellales; f__Pasteurellaceae; g__Actinobacillus; s__Actinobacillus_indolicus
ASV_42689	0	0.666667	0	0	0	0	d__Bacteria; p__Proteobacteria; c__Gammaproteobacteria; o__Pasteurellales; f__Pasteurellaceae; g__Actinobacillus; s__Actinobacillus_indolicus
ASV_4758	0	0.5	0	0	0	0	d__Bacteria; p__unclassified_Bacteria; c__unclassified_Bacteria; o__unclassified_Bacteria; f__unclassified_Bacteria; g__unclassified_Bacteria; s__unclassified_Bacteria
ASV_55316	0	0.5	0	0	0	0	d__Bacteria; p__unclassified_Bacteria; c__unclassified_Bacteria; o__unclassified_Bacteria; f__unclassified_Bacteria; g__unclassified_Bacteria; s__unclassified_Bacteria
ASV_41297	0	0.5	0	0	0	0	d__Bacteria; p__Proteobacteria; c__Gammaproteobacteria; o__Pasteurellales; f__Pasteurellaceae; g__Actinobacillus; s__unclassified_Actinobacillus
ASV_77242	0	0.5	0	0	0	0	d__Bacteria; p__Proteobacteria; c__Gammaproteobacteria; o__Pasteurellales; f__Pasteurellaceae; g__unclassified_Pasteurellaceae; s__unclassified_Pasteurellaceae
ASV_74547	0	0.5	0	0	0	0	d__Bacteria; p__Proteobacteria; c__Gammaproteobacteria; o__Pasteurellales; f__Pasteurellaceae; g__Actinobacillus; s__Actinobacillus_indolicus
ASV_31472	0	0.5	0	0	0	0	d__Bacteria; p__Proteobacteria; c__Gammaproteobacteria; o__Pasteurellales; f__Pasteurellaceae; g__unclassified_Pasteurellaceae; s__unclassified_Pasteurellaceae
ASV_56608	0	1	0	0	0	0	d__Bacteria; p__Firmicutes; c__Clostridia; o__Clostridiales; f__Ruminococcaceae; g__unidentified_Ruminococcaceae; s__unidentified_Ruminococcaceae
ASV_40370	0	0.5	0	0	0	0	d__Bacteria; p__Firmicutes; c__Clostridia; o__Clostridiales; f__unidentified_Clostridiales; g__unidentified_Clostridiales; s__unidentified_Clostridiales
ASV_12273	0	0.5	0	0	0	0	d__Bacteria; p__Firmicutes; c__Clostridia; o__Clostridiales; f__unidentified_Clostridiales; g__unidentified_Clostridiales; s__unidentified_Clostridiales
ASV_60263	0	0.5	0	0	0	0	d__Bacteria; p__Firmicutes; c__Clostridia; o__Clostridiales; f__Ruminococcaceae; g__Subdoligranulum; s__Subdoligranulum_variabile
ASV_66267	0	0.5	0	0	0	0	d__Bacteria; p__unclassified_Bacteria; c__unclassified_Bacteria; o__unclassified_Bacteria; f__unclassified_Bacteria; g__unclassified_Bacteria; s__unclassified_Bacteria
ASV_76519	0	0.833333	0	0	0	0	d__Bacteria; p__Proteobacteria; c__unclassified_Proteobacteria; o__unclassified_Proteobacteria; f__unclassified_Proteobacteria; g__unclassified_Proteobacteria; s__unclassified_Proteobacteria
ASV_1277	0	0.5	0	0	0	0	d__Bacteria; p__Bacteroidetes; c__Bacteroidia; o__Bacteroidales; f__unidentified_Bacteroidales; g__unidentified_Bacteroidales; s__unidentified_Bacteroidales
ASV_61403	0	0.5	0	0	0	0	d__Bacteria; p__Firmicutes; c__Clostridia; o__Clostridiales; f__Ruminococcaceae; g__unidentified_Ruminococcaceae; s__unidentified_Ruminococcaceae
ASV_25926	0	0.5	0	0	0	0	d__Bacteria; p__Proteobacteria; c__Gammaproteobacteria; o__Pasteurellales; f__Pasteurellaceae; g__Actinobacillus; s__Actinobacillus_indolicus
ASV_54534	0	0.5	0	0	0	0	d__Bacteria; p__Firmicutes; c__Clostridia; o__Clostridiales; f__Ruminococcaceae; g__unidentified_Ruminococcaceae; s__unidentified_Ruminococcaceae
ASV_16433	0	0.5	0	0	0	0	d__Bacteria; p__unclassified_Bacteria; c__unclassified_Bacteria; o__unclassified_Bacteria; f__unclassified_Bacteria; g__unclassified_Bacteria; s__unclassified_Bacteria
ASV_77459	0	0.5	0	0	0	0	d__Bacteria; p__Proteobacteria; c__Gammaproteobacteria; o__Pasteurellales; f__Pasteurellaceae; g__Pasteurella; s__Pasteurella_aerogenes
ASV_47753	0	0.5	0	0	0	0	d__Bacteria; p__Firmicutes; c__Clostridia; o__Clostridiales; f__Ruminococcaceae; g__unidentified_Ruminococcaceae; s__unidentified_Ruminococcaceae
ASV_2838	0	0.5	0	0	0	0	d__Bacteria; p__Proteobacteria; c__Gammaproteobacteria; o__Xanthomonadales; f__Sinobacteraceae; g__unidentified_Sinobacteraceae; s__unidentified_Sinobacteraceae
ASV_61802	0	0.5	0	0	0	0	d__Bacteria; p__Firmicutes; c__Clostridia; o__Clostridiales; f__Ruminococcaceae; g__unidentified_Ruminococcaceae; s__unidentified_Ruminococcaceae
ASV_24212	0	0.5	0	0	0	0	d__Bacteria; p__Bacteroidetes; c__Bacteroidia; o__Bacteroidales; f__Prevotellaceae; g__Prevotella; s__unidentified_Prevotella
ASV_53682	0	0.5	0	0	0	0	d__Bacteria; p__Firmicutes; c__Clostridia; o__Clostridiales; f__Ruminococcaceae; g__unidentified_Ruminococcaceae; s__unidentified_Ruminococcaceae
ASV_2432	0	0.5	0	0	0	0	d__Bacteria; p__Firmicutes; c__Clostridia; o__Clostridiales; f__Ruminococcaceae; g__unidentified_Ruminococcaceae; s__unidentified_Ruminococcaceae
ASV_73702	0	0.666667	0	0	0	0	d__Bacteria; p__Firmicutes; c__Clostridia; o__Clostridiales; f__Veillonellaceae; g__Acidaminococcus; s__unidentified_Acidaminococcus
ASV_4649	0	0.5	0	0	0	0	d__Bacteria; p__Firmicutes; c__Clostridia; o__Clostridiales; f__unidentified_Clostridiales; g__unidentified_Clostridiales; s__unidentified_Clostridiales
ASV_6202	0	0.5	0	0	0	0	d__Bacteria; p__Firmicutes; c__Clostridia; o__Clostridiales; f__Ruminococcaceae; g__unidentified_Ruminococcaceae; s__unidentified_Ruminococcaceae
ASV_73788	0	0.5	0.5	0	0	0.333333	d__Bacteria; p__Firmicutes; c__Clostridia; o__Clostridiales; f__Christensenellaceae; g__unidentified_Christensenellaceae; s__unidentified_Christensenellaceae
ASV_44526	0	0.5	0	0	0	0	d__Bacteria; p__Firmicutes; c__Bacilli; o__Lactobacillales; f__Streptococcaceae; g__Streptococcus; s__Streptococcus_agalactiae
ASV_64436	3.16667	0.5	2.5	9.66667	7.83333	1.83333	d__Bacteria; p__Firmicutes; c__Clostridia; o__Clostridiales; f__unidentified_Clostridiales; g__unidentified_Clostridiales; s__unidentified_Clostridiales
ASV_31062	0	0.5	0.833333	0	0	0	d__Bacteria; p__Firmicutes; c__Clostridia; o__Clostridiales; f__Ruminococcaceae; g__Oscillospira; s__unidentified_Oscillospira
ASV_20558	0	0.5	0	0	0	0	d__Bacteria; p__Proteobacteria; c__Betaproteobacteria; o__Tremblayales; f__unidentified_Tremblayales; g__unidentified_Tremblayales; s__unidentified_Tremblayales
ASV_43887	0	0.5	0	0	0	0	d__Bacteria; p__Firmicutes; c__Clostridia; o__Clostridiales; f__[Mogibacteriaceae]; g__unidentified_[Mogibacteriaceae]; s__unidentified_[Mogibacteriaceae]
ASV_64118	0.166667	0.5	0	0	0	0	d__Bacteria; p__Firmicutes; c__Clostridia; o__Clostridiales; f__Ruminococcaceae; g__Subdoligranulum; s__Subdoligranulum_variabile
ASV_34096	0	0.5	0	0	0	0	d__Bacteria; p__Firmicutes; c__Clostridia; o__Clostridiales; f__Veillonellaceae; g__unidentified_Veillonellaceae; s__unidentified_Veillonellaceae
ASV_13612	0	0.5	0	0	0	0	d__Bacteria; p__Firmicutes; c__Bacilli; o__Lactobacillales; f__Streptococcaceae; g__Streptococcus; s__Streptococcus_agalactiae
ASV_52082	0	3	0	0	0	0	d__Bacteria; p__Firmicutes; c__Clostridia; o__Clostridiales; f__Veillonellaceae; g__Acidaminococcus; s__unidentified_Acidaminococcus
ASV_60544	0	0.5	0	0	0	0	d__Bacteria; p__Firmicutes; c__Clostridia; o__Clostridiales; f__Veillonellaceae; g__Acidaminococcus; s__unidentified_Acidaminococcus
ASV_73621	0	0.5	0	0	0	0	d__Bacteria; p__Firmicutes; c__Clostridia; o__Clostridiales; f__Veillonellaceae; g__Acidaminococcus; s__unidentified_Acidaminococcus
ASV_33818	4.66667	1	0	0	0	0	d__Bacteria; p__Firmicutes; c__Clostridia; o__Clostridiales; f__Veillonellaceae; g__unclassified_Veillonellaceae; s__unclassified_Veillonellaceae
ASV_15843	0	0.5	0	0	0	0	d__Bacteria; p__Firmicutes; c__Bacilli; o__Lactobacillales; f__Streptococcaceae; g__Streptococcus; s__Streptococcus_agalactiae
ASV_7800	0	1	0	0	0	0	d__Bacteria; p__Firmicutes; c__Clostridia; o__Clostridiales; f__Veillonellaceae; g__unidentified_Veillonellaceae; s__unidentified_Veillonellaceae
ASV_14314	0	0.5	0	0	0	0	d__Bacteria; p__unidentified_Bacteria; c__unidentified_Bacteria; o__unidentified_Bacteria; f__unidentified_Bacteria; g__unidentified_Bacteria; s__unidentified_Bacteria
ASV_41202	0	0.5	0	0	0	0	d__Bacteria; p__Firmicutes; c__Clostridia; o__Clostridiales; f__Veillonellaceae; g__Acidaminococcus; s__unidentified_Acidaminococcus
ASV_815	0	4.33333	1.5	0	0	0	d__Bacteria; p__Firmicutes; c__Clostridia; o__Clostridiales; f__Veillonellaceae; g__Veillonella; s__Veillonella_dispar
ASV_74435	0	0.5	0	0	0	0	d__Bacteria; p__Firmicutes; c__Clostridia; o__Clostridiales; f__unidentified_Clostridiales; g__unidentified_Clostridiales; s__unidentified_Clostridiales
ASV_56533	0	0.5	0	0	0	0	d__Bacteria; p__Bacteroidetes; c__Bacteroidia; o__Bacteroidales; f__Prevotellaceae; g__Prevotella; s__unidentified_Prevotella
ASV_42721	0	0.5	0	0	0	0	d__Bacteria; p__Firmicutes; c__Clostridia; o__Clostridiales; f__Ruminococcaceae; g__unidentified_Ruminococcaceae; s__unidentified_Ruminococcaceae
ASV_80513	0	3.5	0	0	0	0	d__Bacteria; p__Firmicutes; c__Clostridia; o__Clostridiales; f__Veillonellaceae; g__Anaerovibrio; s__unidentified_Anaerovibrio
ASV_43029	0	0.5	0	0	0	0	d__Bacteria; p__Firmicutes; c__Bacilli; o__Lactobacillales; f__Streptococcaceae; g__Streptococcus; s__Streptococcus_agalactiae
ASV_6293	0	0.833333	0	0	0	0	d__Bacteria; p__unclassified_Bacteria; c__unclassified_Bacteria; o__unclassified_Bacteria; f__unclassified_Bacteria; g__unclassified_Bacteria; s__unclassified_Bacteria
ASV_30321	0	0.5	0	0	0	0	d__Bacteria; p__Firmicutes; c__Clostridia; o__Clostridiales; f__Veillonellaceae; g__Succiniclasticum; s__unidentified_Succiniclasticum
ASV_46453	0	0.5	0	0	0	0	d__Bacteria; p__Firmicutes; c__Clostridia; o__Clostridiales; f__Veillonellaceae; g__Phascolarctobacterium; s__unidentified_Phascolarctobacterium
ASV_32786	0	0.5	0	0	0	0	d__Bacteria; p__Bacteroidetes; c__Bacteroidia; o__Bacteroidales; f__Prevotellaceae; g__Prevotella; s__unidentified_Prevotella
ASV_75374	0	0.5	0	0	0	0	d__Bacteria; p__Firmicutes; c__Clostridia; o__Clostridiales; f__Veillonellaceae; g__Phascolarctobacterium; s__unidentified_Phascolarctobacterium
ASV_31667	0.666667	0.833333	2.83333	0	0	0	d__Bacteria; p__Firmicutes; c__Clostridia; o__Clostridiales; f__Veillonellaceae; g__Phascolarctobacterium; s__unidentified_Phascolarctobacterium
ASV_37509	0	0.5	0	0	0	0	d__Bacteria; p__Firmicutes; c__Clostridia; o__Clostridiales; f__Veillonellaceae; g__Phascolarctobacterium; s__unidentified_Phascolarctobacterium
ASV_60763	0	0.5	0	0	0	0	d__Bacteria; p__Firmicutes; c__Clostridia; o__Clostridiales; f__Veillonellaceae; g__Phascolarctobacterium; s__unidentified_Phascolarctobacterium
ASV_80711	0	0.5	0	0	0	0	d__Bacteria; p__Firmicutes; c__Clostridia; o__Clostridiales; f__Veillonellaceae; g__unidentified_Veillonellaceae; s__unidentified_Veillonellaceae
ASV_72998	0	0.5	0	0	0	0	d__Bacteria; p__Firmicutes; c__Clostridia; o__Clostridiales; f__Ruminococcaceae; g__unidentified_Ruminococcaceae; s__unidentified_Ruminococcaceae
ASV_23017	0	0.5	0	0	0	0	d__Bacteria; p__Firmicutes; c__unclassified_Firmicutes; o__unclassified_Firmicutes; f__unclassified_Firmicutes; g__unclassified_Firmicutes; s__unclassified_Firmicutes
ASV_10039	0	0.5	0	0	0	0	d__Bacteria; p__Firmicutes; c__Clostridia; o__Clostridiales; f__Veillonellaceae; g__Phascolarctobacterium; s__unidentified_Phascolarctobacterium
ASV_43194	0	0.5	0	0	0	0	d__Bacteria; p__Bacteroidetes; c__Bacteroidia; o__Bacteroidales; f__unidentified_Bacteroidales; g__unidentified_Bacteroidales; s__unidentified_Bacteroidales
ASV_34619	0	0.5	0	0	0	0	d__Bacteria; p__Bacteroidetes; c__Bacteroidia; o__Bacteroidales; f__Prevotellaceae; g__Prevotella; s__unidentified_Prevotella
ASV_66280	0	0.666667	0	0	0	0	d__Bacteria; p__Bacteroidetes; c__Bacteroidia; o__Bacteroidales; f__Prevotellaceae; g__Prevotella; s__unidentified_Prevotella
ASV_38239	0	0.5	0	0	0	0	d__Bacteria; p__unclassified_Bacteria; c__unclassified_Bacteria; o__unclassified_Bacteria; f__unclassified_Bacteria; g__unclassified_Bacteria; s__unclassified_Bacteria
ASV_50248	0	0.5	0	0	0	0	d__Bacteria; p__Firmicutes; c__Bacilli; o__Lactobacillales; f__Lactobacillaceae; g__Lactobacillus; s__Lactobacillus_hamsteri
ASV_53550	0	0.5	0	0	0	0	d__Bacteria; p__Firmicutes; c__Clostridia; o__Clostridiales; f__Veillonellaceae; g__Phascolarctobacterium; s__unidentified_Phascolarctobacterium
ASV_77779	0	0.5	0	0	0	0	d__Bacteria; p__Firmicutes; c__Clostridia; o__Clostridiales; f__Veillonellaceae; g__Phascolarctobacterium; s__unidentified_Phascolarctobacterium
ASV_74118	0	0.5	0	0	0	0	d__Bacteria; p__unclassified_Bacteria; c__unclassified_Bacteria; o__unclassified_Bacteria; f__unclassified_Bacteria; g__unclassified_Bacteria; s__unclassified_Bacteria
ASV_59267	0	0.5	0	0	0	0	d__Bacteria; p__unclassified_Bacteria; c__unclassified_Bacteria; o__unclassified_Bacteria; f__unclassified_Bacteria; g__unclassified_Bacteria; s__unclassified_Bacteria
ASV_60006	0	0.5	0	0	0	0	d__Bacteria; p__Firmicutes; c__Clostridia; o__Clostridiales; f__Veillonellaceae; g__Phascolarctobacterium; s__unidentified_Phascolarctobacterium
ASV_2711	4.83333	4.83333	12	0	0	0	d__Bacteria; p__Firmicutes; c__Clostridia; o__Clostridiales; f__Veillonellaceae; g__Phascolarctobacterium; s__unidentified_Phascolarctobacterium
ASV_5572	0	0.5	0	0	0	0	d__Bacteria; p__Firmicutes; c__Clostridia; o__Clostridiales; f__Ruminococcaceae; g__unidentified_Ruminococcaceae; s__unidentified_Ruminococcaceae
ASV_29440	0	0.5	0	0	0	0	d__Bacteria; p__Firmicutes; c__Clostridia; o__Clostridiales; f__Veillonellaceae; g__Phascolarctobacterium; s__unidentified_Phascolarctobacterium
ASV_45420	68.6667	5.16667	7	10.8333	18.3333	23	d__Bacteria; p__Firmicutes; c__Clostridia; o__Clostridiales; f__Veillonellaceae; g__Mitsuokella; s__unidentified_Mitsuokella
ASV_85939	28	2.83333	3.16667	10.6667	7.66667	11.1667	d__Bacteria; p__Firmicutes; c__Clostridia; o__Clostridiales; f__Veillonellaceae; g__Mitsuokella; s__unidentified_Mitsuokella
ASV_72246	1.5	0.5	0	0	0	0	d__Bacteria; p__Firmicutes; c__Clostridia; o__Clostridiales; f__Veillonellaceae; g__Mitsuokella; s__unclassified_Mitsuokella
ASV_7538	0	0.5	0	0	0	0	d__Bacteria; p__Firmicutes; c__Clostridia; o__Clostridiales; f__Veillonellaceae; g__Anaerovibrio; s__unidentified_Anaerovibrio
ASV_71570	11.3333	0.5	6	1.66667	0	1.16667	d__Bacteria; p__Proteobacteria; c__Deltaproteobacteria; o__GMD14H09; f__unidentified_GMD14H09; g__unidentified_GMD14H09; s__unidentified_GMD14H09
ASV_62200	0	0.5	0	0	0	0	d__Bacteria; p__Firmicutes; c__Clostridia; o__Clostridiales; f__unidentified_Clostridiales; g__unidentified_Clostridiales; s__unidentified_Clostridiales
ASV_73940	0	0.5	0	0	0	0	d__Bacteria; p__Firmicutes; c__Clostridia; o__Clostridiales; f__unclassified_Clostridiales; g__unclassified_Clostridiales; s__unclassified_Clostridiales
ASV_72855	0	0.5	0	0	0	0	d__Bacteria; p__Firmicutes; c__Clostridia; o__Clostridiales; f__Ruminococcaceae; g__unidentified_Ruminococcaceae; s__unidentified_Ruminococcaceae
ASV_82993	0	0.5	0	0	0	0	d__Bacteria; p__Bacteroidetes; c__Bacteroidia; o__Bacteroidales; f__unidentified_Bacteroidales; g__unidentified_Bacteroidales; s__unidentified_Bacteroidales
ASV_45002	0	0.5	0	0	0	0	d__Bacteria; p__Proteobacteria; c__Gammaproteobacteria; o__Pasteurellales; f__Pasteurellaceae; g__Actinobacillus; s__unclassified_Actinobacillus
ASV_82045	0	0.5	0	0	0	0	d__Bacteria; p__Proteobacteria; c__Gammaproteobacteria; o__Pasteurellales; f__Pasteurellaceae; g__Pasteurella; s__Pasteurella_aerogenes
ASV_42243	0	0.5	0	0	0	0	d__Bacteria; p__Proteobacteria; c__Gammaproteobacteria; o__Pasteurellales; f__Pasteurellaceae; g__Actinobacillus; s__Actinobacillus_indolicus
ASV_80819	0	0.5	0	0	0	0	d__Bacteria; p__Proteobacteria; c__Gammaproteobacteria; o__Pasteurellales; f__Pasteurellaceae; g__Actinobacillus; s__Actinobacillus_indolicus
ASV_32325	0	0.5	0	0	0	0	d__Bacteria; p__Bacteroidetes; c__Bacteroidia; o__Bacteroidales; f__Prevotellaceae; g__Prevotella; s__unidentified_Prevotella
ASV_76566	0	0.5	0	0	0	0	d__Bacteria; p__Bacteroidetes; c__Bacteroidia; o__Bacteroidales; f__Prevotellaceae; g__Prevotella; s__unidentified_Prevotella
ASV_17994	0	0.5	0	0	0	0	d__Bacteria; p__Firmicutes; c__Clostridia; o__Clostridiales; f__unidentified_Clostridiales; g__unidentified_Clostridiales; s__unidentified_Clostridiales
ASV_10270	0	1.33333	0	0	0	0	d__Bacteria; p__Proteobacteria; c__Gammaproteobacteria; o__Aeromonadales; f__Succinivibrionaceae; g__Succinivibrio; s__unidentified_Succinivibrio
ASV_36336	0	0.5	0	0	0	0	d__Bacteria; p__Proteobacteria; c__Betaproteobacteria; o__Burkholderiales; f__Alcaligenaceae; g__unclassified_Alcaligenaceae; s__unclassified_Alcaligenaceae
ASV_18234	0	0.5	0	0	0	0	d__Bacteria; p__unclassified_Bacteria; c__unclassified_Bacteria; o__unclassified_Bacteria; f__unclassified_Bacteria; g__unclassified_Bacteria; s__unclassified_Bacteria
ASV_46559	0	0.5	0	0	0	0	d__Bacteria; p__Actinobacteria; c__Coriobacteriia; o__Coriobacteriales; f__Coriobacteriaceae; g__unclassified_Coriobacteriaceae; s__unclassified_Coriobacteriaceae
ASV_22723	0	0.5	0	0	0	0	d__Bacteria; p__Firmicutes; c__Clostridia; o__Clostridiales; f__Veillonellaceae; g__Phascolarctobacterium; s__unidentified_Phascolarctobacterium
ASV_51394	0	0.5	0	0	0	0	d__Bacteria; p__Firmicutes; c__Bacilli; o__Lactobacillales; f__Streptococcaceae; g__Streptococcus; s__Streptococcus_agalactiae
ASV_70279	0	0.5	0	0	0	0	d__Bacteria; p__Firmicutes; c__Bacilli; o__Lactobacillales; f__Streptococcaceae; g__Streptococcus; s__Streptococcus_agalactiae
ASV_40607	0	0.5	0	0	0	0	d__Bacteria; p__Bacteroidetes; c__Bacteroidia; o__Bacteroidales; f__unidentified_Bacteroidales; g__unidentified_Bacteroidales; s__unidentified_Bacteroidales
ASV_21699	0	0.666667	0	0	0	0	d__Bacteria; p__Bacteroidetes; c__Bacteroidia; o__Bacteroidales; f__S24-7; g__unidentified_S24-7; s__unidentified_S24-7
ASV_64409	0	1.16667	0	0	0	0	d__Bacteria; p__Proteobacteria; c__Gammaproteobacteria; o__Pasteurellales; f__Pasteurellaceae; g__Actinobacillus; s__Actinobacillus_indolicus
ASV_8503	0	0.5	0	0	0	0	d__Bacteria; p__unclassified_Bacteria; c__unclassified_Bacteria; o__unclassified_Bacteria; f__unclassified_Bacteria; g__unclassified_Bacteria; s__unclassified_Bacteria
ASV_56164	0	0.5	0	0	0	0	d__Bacteria; p__Proteobacteria; c__Gammaproteobacteria; o__Pasteurellales; f__Pasteurellaceae; g__unclassified_Pasteurellaceae; s__unclassified_Pasteurellaceae
ASV_30778	0	0.5	0	0	0	0	d__Bacteria; p__unclassified_Bacteria; c__unclassified_Bacteria; o__unclassified_Bacteria; f__unclassified_Bacteria; g__unclassified_Bacteria; s__unclassified_Bacteria
ASV_45872	0	0.5	0	0	0	0	d__Bacteria; p__Proteobacteria; c__Gammaproteobacteria; o__Pasteurellales; f__Pasteurellaceae; g__Pasteurella; s__Pasteurella_aerogenes
ASV_3831	0	0.5	0	0	0	0	d__Bacteria; p__Proteobacteria; c__unclassified_Proteobacteria; o__unclassified_Proteobacteria; f__unclassified_Proteobacteria; g__unclassified_Proteobacteria; s__unclassified_Proteobacteria
ASV_42088	0	0.5	0	0	0	0	d__Bacteria; p__unclassified_Bacteria; c__unclassified_Bacteria; o__unclassified_Bacteria; f__unclassified_Bacteria; g__unclassified_Bacteria; s__unclassified_Bacteria
ASV_51340	0	0.5	0	0	0	0	d__Bacteria; p__Firmicutes; c__Clostridia; o__Clostridiales; f__unidentified_Clostridiales; g__unidentified_Clostridiales; s__unidentified_Clostridiales
ASV_29989	0	0.5	0	0	0	0	d__Bacteria; p__Proteobacteria; c__Betaproteobacteria; o__Rhodocyclales; f__Rhodocyclaceae; g__unclassified_Rhodocyclaceae; s__unclassified_Rhodocyclaceae
ASV_19233	0	0.5	0	0	0	0	d__Bacteria; p__Firmicutes; c__Clostridia; o__Clostridiales; f__Lachnospiraceae; g__unclassified_Lachnospiraceae; s__unclassified_Lachnospiraceae
ASV_14668	0	0.5	0	0	0	0	d__Bacteria; p__Proteobacteria; c__Gammaproteobacteria; o__Pasteurellales; f__Pasteurellaceae; g__Actinobacillus; s__Actinobacillus_indolicus
ASV_1638	0	0.5	0	0	0	0	d__Bacteria; p__Firmicutes; c__Clostridia; o__Clostridiales; f__Ruminococcaceae; g__unidentified_Ruminococcaceae; s__unidentified_Ruminococcaceae
ASV_66414	0	0.333333	0	0	0	0	d__Bacteria; p__Bacteroidetes; c__Bacteroidia; o__Bacteroidales; f__S24-7; g__unidentified_S24-7; s__unidentified_S24-7
ASV_38926	0	0.333333	0	0	0	0	d__Bacteria; p__unidentified_Bacteria; c__unidentified_Bacteria; o__unidentified_Bacteria; f__unidentified_Bacteria; g__unidentified_Bacteria; s__unidentified_Bacteria
ASV_17723	0	0.333333	0	0	0	0	d__Bacteria; p__Firmicutes; c__Clostridia; o__Clostridiales; f__Ruminococcaceae; g__Faecalibacterium; s__Faecalibacterium_prausnitzii
ASV_74559	0	0.333333	0	0	0	0	d__Bacteria; p__Firmicutes; c__Clostridia; o__Clostridiales; f__Ruminococcaceae; g__unidentified_Ruminococcaceae; s__unidentified_Ruminococcaceae
ASV_77227	0	0.5	0	0	0	0	d__Bacteria; p__Firmicutes; c__Clostridia; o__Clostridiales; f__Ruminococcaceae; g__unidentified_Ruminococcaceae; s__unidentified_Ruminococcaceae
ASV_12725	0	0.333333	0	0	0	0	d__Bacteria; p__unclassified_Bacteria; c__unclassified_Bacteria; o__unclassified_Bacteria; f__unclassified_Bacteria; g__unclassified_Bacteria; s__unclassified_Bacteria
ASV_6048	0	0.333333	0	0	0	0	d__Bacteria; p__Firmicutes; c__Clostridia; o__Clostridiales; f__unclassified_Clostridiales; g__unclassified_Clostridiales; s__unclassified_Clostridiales
ASV_85094	0	0.333333	0	0	0	0	d__Bacteria; p__Spirochaetes; c__Spirochaetes; o__Sphaerochaetales; f__Sphaerochaetaceae; g__Sphaerochaeta; s__unidentified_Sphaerochaeta
ASV_20461	0	0.333333	0	0	0.166667	0	d__Bacteria; p__Spirochaetes; c__Spirochaetes; o__Spirochaetales; f__Spirochaetaceae; g__Treponema; s__unidentified_Treponema
ASV_63930	0	0.333333	0	0	0	0	d__Bacteria; p__unidentified_Bacteria; c__unidentified_Bacteria; o__unidentified_Bacteria; f__unidentified_Bacteria; g__unidentified_Bacteria; s__unidentified_Bacteria
ASV_39409	0	0.333333	0	0	0	0	d__Bacteria; p__Proteobacteria; c__Gammaproteobacteria; o__Pasteurellales; f__Pasteurellaceae; g__Pasteurella; s__Pasteurella_aerogenes
ASV_63231	0	0.333333	0	0	0	0	d__Bacteria; p__Bacteroidetes; c__Bacteroidia; o__Bacteroidales; f__unidentified_Bacteroidales; g__unidentified_Bacteroidales; s__unidentified_Bacteroidales
ASV_2675	0	0.333333	0	0	0	0	d__Bacteria; p__Firmicutes; c__Clostridia; o__Clostridiales; f__Ruminococcaceae; g__unidentified_Ruminococcaceae; s__unidentified_Ruminococcaceae
ASV_27088	0	0.333333	0	0	0	0	d__Bacteria; p__Firmicutes; c__Clostridia; o__Clostridiales; f__unclassified_Clostridiales; g__unclassified_Clostridiales; s__unclassified_Clostridiales
ASV_51572	0	0.333333	0	0.166667	0	0	d__Bacteria; p__Firmicutes; c__Clostridia; o__Clostridiales; f__Ruminococcaceae; g__unidentified_Ruminococcaceae; s__unidentified_Ruminococcaceae
ASV_81216	0.166667	0.333333	0.166667	0	0	0	d__Bacteria; p__Proteobacteria; c__Gammaproteobacteria; o__Pasteurellales; f__Pasteurellaceae; g__Actinobacillus; s__Actinobacillus_indolicus
ASV_78670	0	0.333333	0	0	0	0	d__Bacteria; p__Firmicutes; c__Bacilli; o__Lactobacillales; f__Lactobacillaceae; g__Lactobacillus; s__unclassified_Lactobacillus
ASV_11710	0	0.333333	0	0	0	0	d__Bacteria; p__Firmicutes; c__Clostridia; o__Clostridiales; f__unidentified_Clostridiales; g__unidentified_Clostridiales; s__unidentified_Clostridiales
ASV_73573	0	0.333333	0	0	0	0	d__Bacteria; p__Firmicutes; c__Bacilli; o__Lactobacillales; f__Streptococcaceae; g__Streptococcus; s__unidentified_Streptococcus
ASV_1340	0	0.333333	0	0	0.333333	0	d__Bacteria; p__Firmicutes; c__Bacilli; o__Lactobacillales; f__Lactobacillaceae; g__Lactobacillus; s__unidentified_Lactobacillus
ASV_18854	0	0.333333	0	0	0	0	d__Bacteria; p__Firmicutes; c__Bacilli; o__Lactobacillales; f__Streptococcaceae; g__Streptococcus; s__unclassified_Streptococcus
ASV_44066	0	0.333333	0	0	0	0	d__Bacteria; p__Firmicutes; c__Clostridia; o__Clostridiales; f__Ruminococcaceae; g__unidentified_Ruminococcaceae; s__unidentified_Ruminococcaceae
ASV_61061	0	0.333333	0	1.16667	0	0	d__Bacteria; p__Firmicutes; c__Clostridia; o__Clostridiales; f__Veillonellaceae; g__Succiniclasticum; s__unidentified_Succiniclasticum
ASV_22916	0	0.333333	0	0	0	0	d__Bacteria; p__Firmicutes; c__Bacilli; o__Lactobacillales; f__Lactobacillaceae; g__Lactobacillus; s__unidentified_Lactobacillus
ASV_54172	0	0.333333	0	0	0	0	d__Bacteria; p__Firmicutes; c__Clostridia; o__Clostridiales; f__Ruminococcaceae; g__unidentified_Ruminococcaceae; s__unidentified_Ruminococcaceae
ASV_20296	1.33333	11.3333	18.8333	3.5	6.5	4.83333	d__Bacteria; p__Firmicutes; c__Bacilli; o__Lactobacillales; f__Lactobacillaceae; g__Lactobacillus; s__Lactobacillus_vaginalis
ASV_39979	0	0.333333	0	0	0	0	d__Bacteria; p__Firmicutes; c__Clostridia; o__Clostridiales; f__Ruminococcaceae; g__Faecalibacterium; s__unidentified_Faecalibacterium
ASV_56690	0	0.333333	0	0	0	0	d__Bacteria; p__Firmicutes; c__Clostridia; o__Clostridiales; f__unidentified_Clostridiales; g__unidentified_Clostridiales; s__unidentified_Clostridiales
ASV_77653	0	0.333333	0	0	0	0	d__Bacteria; p__Firmicutes; c__Clostridia; o__Clostridiales; f__unclassified_Clostridiales; g__unclassified_Clostridiales; s__unclassified_Clostridiales
ASV_58332	0	0.333333	0	0	0	0	d__Bacteria; p__Firmicutes; c__Clostridia; o__Clostridiales; f__unidentified_Clostridiales; g__unidentified_Clostridiales; s__unidentified_Clostridiales
ASV_74512	0	0.333333	0	0	0	0	d__Bacteria; p__Firmicutes; c__Clostridia; o__Clostridiales; f__unidentified_Clostridiales; g__unidentified_Clostridiales; s__unidentified_Clostridiales
ASV_28291	0	0.333333	0	0	0	0	d__Bacteria; p__Firmicutes; c__Clostridia; o__Clostridiales; f__Ruminococcaceae; g__unidentified_Ruminococcaceae; s__unidentified_Ruminococcaceae
ASV_81015	0	0.333333	0	0	0	0	d__Bacteria; p__Firmicutes; c__Bacilli; o__Lactobacillales; f__Streptococcaceae; g__Streptococcus; s__Streptococcus_agalactiae
ASV_27247	0	0.333333	0	0	0	0	d__Bacteria; p__Firmicutes; c__Bacilli; o__Lactobacillales; f__Lactobacillaceae; g__Lactobacillus; s__unidentified_Lactobacillus
ASV_38397	0	0.333333	0	0	0	0	d__Bacteria; p__Firmicutes; c__Bacilli; o__Lactobacillales; f__Lactobacillaceae; g__Lactobacillus; s__Lactobacillus_pontis
ASV_46301	0	0.333333	0	0.333333	0	0	d__Bacteria; p__Firmicutes; c__Bacilli; o__Lactobacillales; f__Lactobacillaceae; g__Lactobacillus; s__Lactobacillus_pontis
ASV_79485	0	0.333333	0	0	0	0	d__Bacteria; p__Firmicutes; c__Bacilli; o__unclassified_Bacilli; f__unclassified_Bacilli; g__unclassified_Bacilli; s__unclassified_Bacilli
ASV_69199	0	0.5	0	0	0	0	d__Bacteria; p__Firmicutes; c__Clostridia; o__Clostridiales; f__Ruminococcaceae; g__unidentified_Ruminococcaceae; s__unidentified_Ruminococcaceae
ASV_5378	0	0.333333	0	0	1.16667	2.66667	d__Bacteria; p__Firmicutes; c__Bacilli; o__Lactobacillales; f__Lactobacillaceae; g__Lactobacillus; s__unidentified_Lactobacillus
ASV_75919	0	0.333333	0	0	0	0	d__Bacteria; p__Firmicutes; c__Bacilli; o__Lactobacillales; f__Lactobacillaceae; g__Lactobacillus; s__unclassified_Lactobacillus
ASV_3509	0	0.333333	0	0.166667	0	0	d__Bacteria; p__Firmicutes; c__Clostridia; o__Clostridiales; f__Veillonellaceae; g__Succiniclasticum; s__unidentified_Succiniclasticum
ASV_85865	0	0.333333	0	0	0	0	d__Bacteria; p__Firmicutes; c__Bacilli; o__Lactobacillales; f__Lactobacillaceae; g__unclassified_Lactobacillaceae; s__unclassified_Lactobacillaceae
ASV_65496	0.833333	0.666667	0.166667	0.5	0.833333	0.166667	d__Bacteria; p__Firmicutes; c__Erysipelotrichi; o__Erysipelotrichales; f__Erysipelotrichaceae; g__unidentified_Erysipelotrichaceae; s__unidentified_Erysipelotrichaceae
ASV_43142	3.33333	0.333333	1.16667	1.83333	0	0.333333	d__Bacteria; p__Firmicutes; c__Clostridia; o__Clostridiales; f__Veillonellaceae; g__unclassified_Veillonellaceae; s__unclassified_Veillonellaceae
ASV_25706	0	0.333333	0	0	0	0	d__Bacteria; p__Bacteroidetes; c__Bacteroidia; o__Bacteroidales; f__unidentified_Bacteroidales; g__unidentified_Bacteroidales; s__unidentified_Bacteroidales
ASV_39533	0	0.333333	0	0	0	0	d__Bacteria; p__Firmicutes; c__Bacilli; o__Lactobacillales; f__Streptococcaceae; g__Streptococcus; s__Streptococcus_agalactiae
ASV_39320	0	0.333333	0	0	0	0	d__Bacteria; p__Firmicutes; c__Clostridia; o__Clostridiales; f__Ruminococcaceae; g__unidentified_Ruminococcaceae; s__unidentified_Ruminococcaceae
ASV_86092	0	0.333333	0	0	0	0	d__Bacteria; p__Firmicutes; c__Clostridia; o__Clostridiales; f__Ruminococcaceae; g__unidentified_Ruminococcaceae; s__unidentified_Ruminococcaceae
ASV_76954	0	0.333333	0	0	0	0	d__Bacteria; p__Firmicutes; c__Clostridia; o__Clostridiales; f__Ruminococcaceae; g__unidentified_Ruminococcaceae; s__unidentified_Ruminococcaceae
ASV_50480	0	0.333333	0	0	0	0	d__Bacteria; p__Firmicutes; c__Clostridia; o__Clostridiales; f__unclassified_Clostridiales; g__unclassified_Clostridiales; s__unclassified_Clostridiales
ASV_11987	0	0.333333	0	0	0	0	d__Bacteria; p__Firmicutes; c__Clostridia; o__Clostridiales; f__unidentified_Clostridiales; g__unidentified_Clostridiales; s__unidentified_Clostridiales
ASV_80165	0	0.333333	0	0	0	0	d__Bacteria; p__unclassified_Bacteria; c__unclassified_Bacteria; o__unclassified_Bacteria; f__unclassified_Bacteria; g__unclassified_Bacteria; s__unclassified_Bacteria
ASV_52217	0	0.333333	0	0	0	0	d__Bacteria; p__Firmicutes; c__Clostridia; o__Clostridiales; f__Ruminococcaceae; g__Faecalibacterium; s__Faecalibacterium_prausnitzii
ASV_66295	0	0.333333	0	0	0	0	d__Bacteria; p__Firmicutes; c__Bacilli; o__Lactobacillales; f__unclassified_Lactobacillales; g__unclassified_Lactobacillales; s__unclassified_Lactobacillales
ASV_64562	0	0.333333	0	0	0	0	d__Bacteria; p__Bacteroidetes; c__Bacteroidia; o__Bacteroidales; f__Prevotellaceae; g__Prevotella; s__unidentified_Prevotella
ASV_14734	0	0.333333	0	0	0	0	d__Bacteria; p__Bacteroidetes; c__Bacteroidia; o__Bacteroidales; f__Prevotellaceae; g__Prevotella; s__unidentified_Prevotella
ASV_38181	0	0.333333	0	0	0	0	d__Bacteria; p__Bacteroidetes; c__Bacteroidia; o__Bacteroidales; f__unidentified_Bacteroidales; g__unidentified_Bacteroidales; s__unidentified_Bacteroidales
ASV_62524	0	0.333333	0	0	0	0	d__Bacteria; p__Bacteroidetes; c__Bacteroidia; o__Bacteroidales; f__unidentified_Bacteroidales; g__unidentified_Bacteroidales; s__unidentified_Bacteroidales
ASV_42240	0.333333	0.333333	0	0	0	0	d__Bacteria; p__Proteobacteria; c__Gammaproteobacteria; o__Pasteurellales; f__Pasteurellaceae; g__Actinobacillus; s__Actinobacillus_indolicus
ASV_8316	0	0.333333	0	0	0	0	d__Bacteria; p__unclassified_Bacteria; c__unclassified_Bacteria; o__unclassified_Bacteria; f__unclassified_Bacteria; g__unclassified_Bacteria; s__unclassified_Bacteria
ASV_38005	0.166667	0.333333	0.166667	0	0	0	d__Bacteria; p__Firmicutes; c__Clostridia; o__Clostridiales; f__Peptostreptococcaceae; g__unclassified_Peptostreptococcaceae; s__unclassified_Peptostreptococcaceae
ASV_24341	0.333333	0.333333	0.5	0	0	0	d__Bacteria; p__Firmicutes; c__Clostridia; o__Clostridiales; f__unidentified_Clostridiales; g__unidentified_Clostridiales; s__unidentified_Clostridiales
ASV_10079	0	0.333333	0	0	0	0	d__Bacteria; p__Firmicutes; c__Clostridia; o__Clostridiales; f__unidentified_Clostridiales; g__unidentified_Clostridiales; s__unidentified_Clostridiales
ASV_35086	0	0.333333	0	0	0	0	d__Bacteria; p__Firmicutes; c__Clostridia; o__Clostridiales; f__unidentified_Clostridiales; g__unidentified_Clostridiales; s__unidentified_Clostridiales
ASV_75867	0	0.333333	0	0	0	0	d__Bacteria; p__Firmicutes; c__Clostridia; o__Clostridiales; f__unidentified_Clostridiales; g__unidentified_Clostridiales; s__unidentified_Clostridiales
ASV_24938	0	0.333333	0	0	0	0	d__Bacteria; p__Firmicutes; c__Clostridia; o__Clostridiales; f__unidentified_Clostridiales; g__unidentified_Clostridiales; s__unidentified_Clostridiales
ASV_57036	0	0.333333	0	0	0	0	d__Bacteria; p__Proteobacteria; c__Gammaproteobacteria; o__Pasteurellales; f__Pasteurellaceae; g__Actinobacillus; s__Actinobacillus_indolicus
ASV_71759	0	0.333333	0	0	0	0	d__Bacteria; p__Firmicutes; c__Clostridia; o__Clostridiales; f__unidentified_Clostridiales; g__unidentified_Clostridiales; s__unidentified_Clostridiales
ASV_42733	0	0.333333	0	0	0	0	d__Bacteria; p__Proteobacteria; c__Betaproteobacteria; o__Tremblayales; f__unidentified_Tremblayales; g__unidentified_Tremblayales; s__unidentified_Tremblayales
ASV_59658	0	0.333333	0	0	0	0	d__Bacteria; p__Firmicutes; c__Clostridia; o__Clostridiales; f__unidentified_Clostridiales; g__unidentified_Clostridiales; s__unidentified_Clostridiales
ASV_67778	0	0.333333	0	0	0	0	d__Bacteria; p__Firmicutes; c__unclassified_Firmicutes; o__unclassified_Firmicutes; f__unclassified_Firmicutes; g__unclassified_Firmicutes; s__unclassified_Firmicutes
ASV_23179	0	0.333333	0	0	0	0	d__Bacteria; p__Firmicutes; c__Bacilli; o__Lactobacillales; f__unclassified_Lactobacillales; g__unclassified_Lactobacillales; s__unclassified_Lactobacillales
ASV_20993	0	0.333333	0	0	0	0	d__Bacteria; p__Firmicutes; c__Bacilli; o__Lactobacillales; f__Streptococcaceae; g__unidentified_Streptococcaceae; s__unidentified_Streptococcaceae
ASV_4083	0	0.333333	0	0	0	0	d__Bacteria; p__Firmicutes; c__Bacilli; o__Lactobacillales; f__Streptococcaceae; g__Streptococcus; s__unclassified_Streptococcus
ASV_11771	0	0.333333	0	0	0	0	d__Bacteria; p__Firmicutes; c__Bacilli; o__Lactobacillales; f__Streptococcaceae; g__unidentified_Streptococcaceae; s__unidentified_Streptococcaceae
ASV_25214	0	0.5	0	0	0	0	d__Bacteria; p__Firmicutes; c__Bacilli; o__Lactobacillales; f__Streptococcaceae; g__Streptococcus; s__unidentified_Streptococcus
ASV_47065	0.333333	0.833333	0	0	0	0	d__Bacteria; p__Firmicutes; c__Clostridia; o__Clostridiales; f__Veillonellaceae; g__unidentified_Veillonellaceae; s__unidentified_Veillonellaceae
ASV_57613	0	0.333333	0	0	0	0	d__Bacteria; p__Firmicutes; c__unclassified_Firmicutes; o__unclassified_Firmicutes; f__unclassified_Firmicutes; g__unclassified_Firmicutes; s__unclassified_Firmicutes
ASV_68324	0	0.333333	0	0	0	0	d__Bacteria; p__Firmicutes; c__Clostridia; o__Clostridiales; f__Veillonellaceae; g__unclassified_Veillonellaceae; s__unclassified_Veillonellaceae
ASV_78344	0	0.333333	0	0	0	0	d__Bacteria; p__Firmicutes; c__Clostridia; o__Clostridiales; f__unidentified_Clostridiales; g__unidentified_Clostridiales; s__unidentified_Clostridiales
ASV_36531	0	0.333333	0	0	0	0	d__Bacteria; p__unclassified_Bacteria; c__unclassified_Bacteria; o__unclassified_Bacteria; f__unclassified_Bacteria; g__unclassified_Bacteria; s__unclassified_Bacteria
ASV_69870	0	0.333333	0	0	0	0	d__Bacteria; p__Firmicutes; c__Bacilli; o__Lactobacillales; f__Streptococcaceae; g__Streptococcus; s__unclassified_Streptococcus
ASV_53944	0	0.333333	0	0	0	0	d__Bacteria; p__Firmicutes; c__unclassified_Firmicutes; o__unclassified_Firmicutes; f__unclassified_Firmicutes; g__unclassified_Firmicutes; s__unclassified_Firmicutes
ASV_70109	0	0.333333	0	0	0	0	d__Bacteria; p__unclassified_Bacteria; c__unclassified_Bacteria; o__unclassified_Bacteria; f__unclassified_Bacteria; g__unclassified_Bacteria; s__unclassified_Bacteria
ASV_76953	0	0.333333	0	0	0	0	d__Bacteria; p__Firmicutes; c__Erysipelotrichi; o__Erysipelotrichales; f__Erysipelotrichaceae; g__unidentified_Erysipelotrichaceae; s__unidentified_Erysipelotrichaceae
ASV_15553	0	0.333333	0	0	0	0	d__Bacteria; p__Firmicutes; c__Bacilli; o__Lactobacillales; f__Streptococcaceae; g__Streptococcus; s__unidentified_Streptococcus
ASV_54407	0	0.333333	0	0	0	0	d__Bacteria; p__Firmicutes; c__Clostridia; o__Clostridiales; f__unidentified_Clostridiales; g__unidentified_Clostridiales; s__unidentified_Clostridiales
ASV_81547	0	0.333333	0	0	0	0	d__Bacteria; p__Firmicutes; c__Clostridia; o__Clostridiales; f__Ruminococcaceae; g__unidentified_Ruminococcaceae; s__unidentified_Ruminococcaceae
ASV_21096	0	0.333333	0	0	0	0	d__Bacteria; p__Firmicutes; c__Clostridia; o__Clostridiales; f__unclassified_Clostridiales; g__unclassified_Clostridiales; s__unclassified_Clostridiales
ASV_61352	0	0.333333	0	0	0	0	d__Bacteria; p__Firmicutes; c__Clostridia; o__Clostridiales; f__Ruminococcaceae; g__unidentified_Ruminococcaceae; s__unidentified_Ruminococcaceae
ASV_53360	0	0.333333	0	0	0	0	d__Bacteria; p__Firmicutes; c__Bacilli; o__Lactobacillales; f__Streptococcaceae; g__Streptococcus; s__unidentified_Streptococcus
ASV_26124	0	0.333333	0	0	0	0	d__Bacteria; p__Firmicutes; c__Bacilli; o__Lactobacillales; f__Streptococcaceae; g__unidentified_Streptococcaceae; s__unidentified_Streptococcaceae
ASV_84115	0	0.333333	0	0	0	0	d__Bacteria; p__Firmicutes; c__Bacilli; o__Lactobacillales; f__Streptococcaceae; g__unidentified_Streptococcaceae; s__unidentified_Streptococcaceae
ASV_13552	0	0.333333	0	0	0	0	d__Bacteria; p__Firmicutes; c__Clostridia; o__Clostridiales; f__Ruminococcaceae; g__Faecalibacterium; s__unidentified_Faecalibacterium
ASV_83945	0	0.333333	0	0	0	0	d__Bacteria; p__Firmicutes; c__Bacilli; o__Lactobacillales; f__Streptococcaceae; g__Streptococcus; s__unclassified_Streptococcus
ASV_43319	0	0.333333	0	0	0	0	d__Bacteria; p__Firmicutes; c__Bacilli; o__Lactobacillales; f__Streptococcaceae; g__Streptococcus; s__unidentified_Streptococcus
ASV_61810	0	0.333333	0	0	0	0	d__Bacteria; p__Firmicutes; c__Bacilli; o__Lactobacillales; f__Streptococcaceae; g__Streptococcus; s__unidentified_Streptococcus
ASV_75330	0	0.333333	0	0	0	0	d__Bacteria; p__Firmicutes; c__unclassified_Firmicutes; o__unclassified_Firmicutes; f__unclassified_Firmicutes; g__unclassified_Firmicutes; s__unclassified_Firmicutes
ASV_37848	0	0.333333	0	0	0	0	d__Bacteria; p__Firmicutes; c__Clostridia; o__Clostridiales; f__Ruminococcaceae; g__Subdoligranulum; s__Subdoligranulum_variabile
ASV_72389	0	0.333333	0	0	0	0	d__Bacteria; p__Firmicutes; c__Bacilli; o__Lactobacillales; f__Streptococcaceae; g__Streptococcus; s__Streptococcus_equi
ASV_9085	0	0.333333	0	0	0	0	d__Bacteria; p__Firmicutes; c__Clostridia; o__Clostridiales; f__Ruminococcaceae; g__Gemmiger; s__Gemmiger_formicilis
ASV_60439	0	0.333333	0	0	0	0	d__Bacteria; p__Bacteroidetes; c__Bacteroidia; o__Bacteroidales; f__unidentified_Bacteroidales; g__unidentified_Bacteroidales; s__unidentified_Bacteroidales
ASV_70138	0	0.333333	0	0	0	0	d__Bacteria; p__Bacteroidetes; c__Bacteroidia; o__Bacteroidales; f__Prevotellaceae; g__Prevotella; s__unidentified_Prevotella
ASV_76281	0	0.333333	0	0	0	0	d__Bacteria; p__Bacteroidetes; c__Bacteroidia; o__Bacteroidales; f__Prevotellaceae; g__Prevotella; s__unidentified_Prevotella
ASV_41176	0	0.333333	0	0	0	0	d__Bacteria; p__Bacteroidetes; c__Bacteroidia; o__Bacteroidales; f__Prevotellaceae; g__Prevotella; s__unidentified_Prevotella
ASV_66553	0	0.333333	0	0	0	0	d__Bacteria; p__Firmicutes; c__Clostridia; o__Clostridiales; f__unidentified_Clostridiales; g__unidentified_Clostridiales; s__unidentified_Clostridiales
ASV_16468	0	0.333333	0	0	0	0	d__Bacteria; p__Firmicutes; c__Clostridia; o__Clostridiales; f__unidentified_Clostridiales; g__unidentified_Clostridiales; s__unidentified_Clostridiales
ASV_31298	0	0.333333	0	0	0	0	d__Bacteria; p__Firmicutes; c__Clostridia; o__Clostridiales; f__unidentified_Clostridiales; g__unidentified_Clostridiales; s__unidentified_Clostridiales
ASV_28469	0	0.333333	0	0	0	0	d__Bacteria; p__Firmicutes; c__Bacilli; o__Lactobacillales; f__Streptococcaceae; g__Streptococcus; s__unclassified_Streptococcus
ASV_20599	0.666667	1	0	0	0	0	d__Bacteria; p__Firmicutes; c__Bacilli; o__Lactobacillales; f__Streptococcaceae; g__Streptococcus; s__unidentified_Streptococcus
ASV_58933	0	0.333333	0	0	0	0	d__Bacteria; p__Firmicutes; c__Bacilli; o__Lactobacillales; f__unclassified_Lactobacillales; g__unclassified_Lactobacillales; s__unclassified_Lactobacillales
ASV_23255	0	0.666667	0	0	0	0	d__Bacteria; p__Firmicutes; c__Bacilli; o__Lactobacillales; f__Streptococcaceae; g__unclassified_Streptococcaceae; s__unclassified_Streptococcaceae
ASV_39835	0	0.333333	0	0	0	0	d__Bacteria; p__Firmicutes; c__Clostridia; o__Clostridiales; f__Veillonellaceae; g__unclassified_Veillonellaceae; s__unclassified_Veillonellaceae
ASV_80130	0	0.333333	0	0	0	0	d__Bacteria; p__Firmicutes; c__Clostridia; o__Clostridiales; f__Veillonellaceae; g__Acidaminococcus; s__unidentified_Acidaminococcus
ASV_2271	0	0.333333	0	0	0	0	d__Bacteria; p__Firmicutes; c__Bacilli; o__unclassified_Bacilli; f__unclassified_Bacilli; g__unclassified_Bacilli; s__unclassified_Bacilli
ASV_63950	0	0.333333	0	0	0	0	d__Bacteria; p__Firmicutes; c__Bacilli; o__unclassified_Bacilli; f__unclassified_Bacilli; g__unclassified_Bacilli; s__unclassified_Bacilli
ASV_39104	0	0.333333	0	0	0	0	d__Bacteria; p__Firmicutes; c__Bacilli; o__unclassified_Bacilli; f__unclassified_Bacilli; g__unclassified_Bacilli; s__unclassified_Bacilli
ASV_63150	0	0.333333	0	0	0	0	d__Bacteria; p__Firmicutes; c__Erysipelotrichi; o__Erysipelotrichales; f__Erysipelotrichaceae; g__unidentified_Erysipelotrichaceae; s__unidentified_Erysipelotrichaceae
ASV_52819	0	0.333333	0	0	0	0	d__Bacteria; p__Firmicutes; c__Bacilli; o__Lactobacillales; f__Lactobacillaceae; g__Lactobacillus; s__unidentified_Lactobacillus
ASV_79945	0	0.333333	0	0	0	0	d__Bacteria; p__Proteobacteria; c__Gammaproteobacteria; o__Pasteurellales; f__Pasteurellaceae; g__Actinobacillus; s__Actinobacillus_indolicus
ASV_565	0	0.333333	0	0	0	0	d__Bacteria; p__Firmicutes; c__Clostridia; o__Clostridiales; f__unclassified_Clostridiales; g__unclassified_Clostridiales; s__unclassified_Clostridiales
ASV_84855	0.166667	0.333333	0	0	0	0	d__Bacteria; p__Firmicutes; c__Clostridia; o__Clostridiales; f__Ruminococcaceae; g__unidentified_Ruminococcaceae; s__unidentified_Ruminococcaceae
ASV_74775	0	0.333333	0	0	0	0	d__Bacteria; p__Proteobacteria; c__Gammaproteobacteria; o__Pasteurellales; f__Pasteurellaceae; g__Actinobacillus; s__Actinobacillus_indolicus
ASV_13306	0	0.333333	0	0	0	0	d__Bacteria; p__Proteobacteria; c__Gammaproteobacteria; o__Pasteurellales; f__Pasteurellaceae; g__Actinobacillus; s__Actinobacillus_indolicus
ASV_63117	0	0.333333	0	0	0	0	d__Bacteria; p__Firmicutes; c__unclassified_Firmicutes; o__unclassified_Firmicutes; f__unclassified_Firmicutes; g__unclassified_Firmicutes; s__unclassified_Firmicutes
ASV_59189	0	0.333333	0	0	0	0	d__Bacteria; p__Bacteroidetes; c__Bacteroidia; o__Bacteroidales; f__Prevotellaceae; g__Prevotella; s__unidentified_Prevotella
ASV_12478	0	0.333333	0	0	0	0	d__Bacteria; p__Firmicutes; c__Clostridia; o__Clostridiales; f__Ruminococcaceae; g__unclassified_Ruminococcaceae; s__unclassified_Ruminococcaceae
ASV_69373	0	0.333333	0	0	0	0	d__Bacteria; p__Firmicutes; c__Clostridia; o__Clostridiales; f__Ruminococcaceae; g__unidentified_Ruminococcaceae; s__unidentified_Ruminococcaceae
ASV_77772	0	0.333333	0	0	0	0	d__Bacteria; p__unclassified_Bacteria; c__unclassified_Bacteria; o__unclassified_Bacteria; f__unclassified_Bacteria; g__unclassified_Bacteria; s__unclassified_Bacteria
ASV_39818	0	0.333333	0	0	0	0	d__Bacteria; p__Proteobacteria; c__Gammaproteobacteria; o__Pasteurellales; f__Pasteurellaceae; g__Actinobacillus; s__Actinobacillus_indolicus
ASV_51169	0.333333	1	5.66667	0	0	2	d__Bacteria; p__Firmicutes; c__Erysipelotrichi; o__Erysipelotrichales; f__Erysipelotrichaceae; g__RFN20; s__unidentified_RFN20
ASV_30455	0	0.833333	0	2.66667	0	0	d__Bacteria; p__Chlamydiae; c__Chlamydiia; o__Chlamydiales; f__Chlamydiaceae; g__Chlamydia; s__unidentified_Chlamydia
ASV_16761	0	0.333333	0	0	0	0	d__Bacteria; p__Proteobacteria; c__Gammaproteobacteria; o__Pasteurellales; f__Pasteurellaceae; g__Pasteurella; s__Pasteurella_aerogenes
ASV_39596	0	0.333333	0	0	0	0	d__Bacteria; p__Firmicutes; c__Clostridia; o__Clostridiales; f__Ruminococcaceae; g__unidentified_Ruminococcaceae; s__unidentified_Ruminococcaceae
ASV_23860	0	0.333333	0	0	0	0	d__Bacteria; p__Firmicutes; c__Clostridia; o__Clostridiales; f__unidentified_Clostridiales; g__unidentified_Clostridiales; s__unidentified_Clostridiales
ASV_59563	0	0.333333	0	0	0	0	d__Bacteria; p__Bacteroidetes; c__Bacteroidia; o__Bacteroidales; f__unidentified_Bacteroidales; g__unidentified_Bacteroidales; s__unidentified_Bacteroidales
ASV_22962	0	0.333333	3	0.666667	0	3.16667	d__Bacteria; p__Bacteroidetes; c__Bacteroidia; o__Bacteroidales; f__unidentified_Bacteroidales; g__unidentified_Bacteroidales; s__unidentified_Bacteroidales
ASV_71113	0	0.333333	0	0	0	0	d__Bacteria; p__Firmicutes; c__Bacilli; o__Lactobacillales; f__Lactobacillaceae; g__Pediococcus; s__unclassified_Pediococcus
ASV_29911	0	0.333333	0	0	0	0	d__Bacteria; p__Firmicutes; c__Bacilli; o__Lactobacillales; f__Streptococcaceae; g__Streptococcus; s__unclassified_Streptococcus
ASV_1937	0	0.333333	0	0	0	0	d__Bacteria; p__Bacteroidetes; c__Bacteroidia; o__Bacteroidales; f__unidentified_Bacteroidales; g__unidentified_Bacteroidales; s__unidentified_Bacteroidales
ASV_54375	0.166667	20.1667	2.16667	0	0	0	d__Bacteria; p__Bacteroidetes; c__Bacteroidia; o__Bacteroidales; f__Prevotellaceae; g__Prevotella; s__Prevotella_copri
ASV_29890	0	0.333333	0	0	0	0	d__Bacteria; p__Bacteroidetes; c__Bacteroidia; o__Bacteroidales; f__Prevotellaceae; g__Prevotella; s__Prevotella_copri
ASV_9262	0.166667	5.5	4.16667	0	14.3333	0	d__Bacteria; p__Bacteroidetes; c__Bacteroidia; o__Bacteroidales; f__Prevotellaceae; g__Prevotella; s__unidentified_Prevotella
ASV_68571	3.16667	19.8333	26.5	0	38.5	0.666667	d__Bacteria; p__Bacteroidetes; c__Bacteroidia; o__Bacteroidales; f__Prevotellaceae; g__Prevotella; s__Prevotella_copri
ASV_55016	0	0.333333	0	0	0	0	d__Bacteria; p__Bacteroidetes; c__Bacteroidia; o__Bacteroidales; f__Prevotellaceae; g__Prevotella; s__Prevotella_copri
ASV_46709	0	0.333333	0	0	0	0	d__Bacteria; p__Bacteroidetes; c__Bacteroidia; o__Bacteroidales; f__Prevotellaceae; g__Prevotella; s__unidentified_Prevotella
ASV_77022	0	0.333333	0	0	0	0	d__Bacteria; p__Firmicutes; c__Clostridia; o__Clostridiales; f__Ruminococcaceae; g__unclassified_Ruminococcaceae; s__unclassified_Ruminococcaceae
ASV_4252	0	0.333333	0	0	0	0	d__Bacteria; p__Bacteroidetes; c__Bacteroidia; o__Bacteroidales; f__S24-7; g__unidentified_S24-7; s__unidentified_S24-7
ASV_72995	0	0.333333	0	0	0	0	d__Bacteria; p__Bacteroidetes; c__Bacteroidia; o__Bacteroidales; f__S24-7; g__unidentified_S24-7; s__unidentified_S24-7
ASV_60025	0	0.333333	0	0	0	0	d__Bacteria; p__Bacteroidetes; c__Bacteroidia; o__Bacteroidales; f__Prevotellaceae; g__Prevotella; s__unidentified_Prevotella
ASV_48216	0	0.333333	0	0	0	0	d__Bacteria; p__Bacteroidetes; c__Bacteroidia; o__Bacteroidales; f__Prevotellaceae; g__Prevotella; s__unidentified_Prevotella
ASV_82062	0	0.333333	0	0	0	0	d__Bacteria; p__Bacteroidetes; c__Bacteroidia; o__Bacteroidales; f__S24-7; g__unidentified_S24-7; s__unidentified_S24-7
ASV_70416	0	0.333333	0	0	0	0	d__Bacteria; p__Bacteroidetes; c__Bacteroidia; o__Bacteroidales; f__Prevotellaceae; g__Prevotella; s__unidentified_Prevotella
ASV_47947	0	0.333333	0	0	0	0	d__Bacteria; p__Firmicutes; c__Clostridia; o__Clostridiales; f__Lachnospiraceae; g__Dorea; s__Dorea_longicatena
ASV_28983	0	0.333333	0	0	0	0	d__Bacteria; p__Proteobacteria; c__Gammaproteobacteria; o__Pasteurellales; f__Pasteurellaceae; g__Actinobacillus; s__Actinobacillus_indolicus
ASV_31947	0	0.5	0	0	0	0	d__Bacteria; p__Bacteroidetes; c__Bacteroidia; o__Bacteroidales; f__[Paraprevotellaceae]; g__[Prevotella]; s__unidentified_[Prevotella]
ASV_26021	2.33333	2.33333	2	0	2	0	d__Bacteria; p__Bacteroidetes; c__Bacteroidia; o__Bacteroidales; f__Prevotellaceae; g__Prevotella; s__unclassified_Prevotella
ASV_32299	0	0.333333	0	0	0	0	d__Bacteria; p__Bacteroidetes; c__Bacteroidia; o__Bacteroidales; f__Prevotellaceae; g__Prevotella; s__unidentified_Prevotella
ASV_14173	0	0.333333	0	0	0	0	d__Bacteria; p__Bacteroidetes; c__Bacteroidia; o__Bacteroidales; f__Prevotellaceae; g__Prevotella; s__unidentified_Prevotella
ASV_50068	0	0.333333	0	0	0	0	d__Bacteria; p__Bacteroidetes; c__Bacteroidia; o__Bacteroidales; f__Prevotellaceae; g__Prevotella; s__unidentified_Prevotella
ASV_25276	19.1667	11.8333	3	0	3.66667	0	d__Bacteria; p__Bacteroidetes; c__Bacteroidia; o__Bacteroidales; f__Prevotellaceae; g__Prevotella; s__unidentified_Prevotella
ASV_24130	0	0.333333	0	0	0	0	d__Bacteria; p__Bacteroidetes; c__Bacteroidia; o__Bacteroidales; f__unclassified_Bacteroidales; g__unclassified_Bacteroidales; s__unclassified_Bacteroidales
ASV_72655	0	0.333333	0	0	0	0	d__Bacteria; p__Bacteroidetes; c__Bacteroidia; o__Bacteroidales; f__Rikenellaceae; g__unidentified_Rikenellaceae; s__unidentified_Rikenellaceae
ASV_78686	0	0.333333	0	0	0	0	d__Bacteria; p__Bacteroidetes; c__Bacteroidia; o__Bacteroidales; f__Prevotellaceae; g__Prevotella; s__Prevotella_copri
ASV_65773	0	0.333333	0	0	0	0	d__Bacteria; p__Bacteroidetes; c__Bacteroidia; o__Bacteroidales; f__[Paraprevotellaceae]; g__unidentified_[Paraprevotellaceae]; s__unidentified_[Paraprevotellaceae]
ASV_76660	0	0.333333	0	0	0	0	d__Bacteria; p__Bacteroidetes; c__Bacteroidia; o__Bacteroidales; f__Prevotellaceae; g__Prevotella; s__unidentified_Prevotella
ASV_5641	4.66667	3.33333	2	0	3.83333	0	d__Bacteria; p__Bacteroidetes; c__Bacteroidia; o__Bacteroidales; f__Prevotellaceae; g__Prevotella; s__Prevotella_copri
ASV_373	0	0.333333	0	0	0	0	d__Bacteria; p__Bacteroidetes; c__Bacteroidia; o__Bacteroidales; f__Prevotellaceae; g__Prevotella; s__unidentified_Prevotella
ASV_77586	0.166667	0.333333	1.16667	0	0	0	d__Bacteria; p__Bacteroidetes; c__Bacteroidia; o__Bacteroidales; f__Prevotellaceae; g__Prevotella; s__unclassified_Prevotella
ASV_70777	0	0.333333	0	0	0	0	d__Bacteria; p__Bacteroidetes; c__Bacteroidia; o__Bacteroidales; f__Prevotellaceae; g__Prevotella; s__unidentified_Prevotella
ASV_20407	2.66667	9.83333	2.33333	0	2.83333	1.16667	d__Bacteria; p__Bacteroidetes; c__Bacteroidia; o__Bacteroidales; f__Prevotellaceae; g__Prevotella; s__unidentified_Prevotella
ASV_16547	0	0.333333	0	0	0	0	d__Bacteria; p__Bacteroidetes; c__Bacteroidia; o__Bacteroidales; f__Bacteroidaceae; g__Bacteroides; s__unidentified_Bacteroides
ASV_42923	0	0.333333	0	0	0	0	d__Bacteria; p__Bacteroidetes; c__Bacteroidia; o__Bacteroidales; f__Prevotellaceae; g__unidentified_Prevotellaceae; s__unidentified_Prevotellaceae
ASV_69414	0	0.333333	0	0	0	0	d__Bacteria; p__Bacteroidetes; c__Bacteroidia; o__Bacteroidales; f__S24-7; g__unidentified_S24-7; s__unidentified_S24-7
ASV_59792	0	0.333333	0	0	0	0	d__Bacteria; p__Bacteroidetes; c__Bacteroidia; o__Bacteroidales; f__Prevotellaceae; g__Prevotella; s__unidentified_Prevotella
ASV_7977	0	0.333333	0	0	0	0	d__Bacteria; p__Bacteroidetes; c__Bacteroidia; o__Bacteroidales; f__Prevotellaceae; g__Prevotella; s__unidentified_Prevotella
ASV_18916	0	0.333333	0	0	0	0	d__Bacteria; p__Bacteroidetes; c__Bacteroidia; o__Bacteroidales; f__Prevotellaceae; g__Prevotella; s__Prevotella_copri
ASV_78801	0	0.333333	0	0	0	0	d__Bacteria; p__Bacteroidetes; c__Bacteroidia; o__Bacteroidales; f__Prevotellaceae; g__Prevotella; s__unidentified_Prevotella
ASV_27448	0	0.333333	0	0	0.5	0	d__Bacteria; p__Bacteroidetes; c__Bacteroidia; o__Bacteroidales; f__Prevotellaceae; g__Prevotella; s__unidentified_Prevotella
ASV_3702	0.833333	0.333333	1.5	11	15.5	60	d__Bacteria; p__Bacteroidetes; c__Bacteroidia; o__Bacteroidales; f__[Paraprevotellaceae]; g__[Prevotella]; s__unidentified_[Prevotella]
ASV_65856	0	0.333333	0	0	0	0	d__Bacteria; p__Firmicutes; c__Bacilli; o__Lactobacillales; f__Streptococcaceae; g__Streptococcus; s__Streptococcus_agalactiae
ASV_72973	0	0.333333	0	0	0	0	d__Bacteria; p__Firmicutes; c__Clostridia; o__Clostridiales; f__unidentified_Clostridiales; g__unidentified_Clostridiales; s__unidentified_Clostridiales
ASV_79498	0	0.333333	0	0	0	0	d__Bacteria; p__Bacteroidetes; c__Bacteroidia; o__Bacteroidales; f__S24-7; g__unidentified_S24-7; s__unidentified_S24-7
ASV_11046	2.66667	0.666667	3.33333	0	0	0	d__Bacteria; p__Bacteroidetes; c__Bacteroidia; o__Bacteroidales; f__Prevotellaceae; g__Prevotella; s__Prevotella_copri
ASV_2292	0	0.333333	0	0	0	0	d__Bacteria; p__Bacteroidetes; c__Bacteroidia; o__Bacteroidales; f__Prevotellaceae; g__Prevotella; s__unidentified_Prevotella
ASV_41967	0	0.333333	0	0	0	0	d__Bacteria; p__unclassified_Bacteria; c__unclassified_Bacteria; o__unclassified_Bacteria; f__unclassified_Bacteria; g__unclassified_Bacteria; s__unclassified_Bacteria
ASV_72818	0	0.333333	0	0	0	0	d__Bacteria; p__Bacteroidetes; c__Bacteroidia; o__Bacteroidales; f__Prevotellaceae; g__Prevotella; s__Prevotella_copri
ASV_64120	0	0.333333	0	0	0	0	d__Bacteria; p__Bacteroidetes; c__Bacteroidia; o__Bacteroidales; f__Prevotellaceae; g__Prevotella; s__unidentified_Prevotella
ASV_52623	1	8.66667	9.16667	0	10.6667	0	d__Bacteria; p__Bacteroidetes; c__Bacteroidia; o__Bacteroidales; f__Prevotellaceae; g__Prevotella; s__Prevotella_copri
ASV_71763	0	0.333333	0	0	0	0	d__Bacteria; p__Bacteroidetes; c__Bacteroidia; o__Bacteroidales; f__Prevotellaceae; g__Prevotella; s__Prevotella_copri
ASV_20218	0	0.333333	0	0	0	0	d__Bacteria; p__Bacteroidetes; c__Bacteroidia; o__Bacteroidales; f__Prevotellaceae; g__Prevotella; s__Prevotella_stercorea
ASV_19695	0	0.333333	0	0	0	0	d__Bacteria; p__Bacteroidetes; c__Bacteroidia; o__Bacteroidales; f__Prevotellaceae; g__Prevotella; s__unidentified_Prevotella
ASV_58682	0	0.333333	0	0	0	0	d__Bacteria; p__Bacteroidetes; c__Bacteroidia; o__Bacteroidales; f__Prevotellaceae; g__unidentified_Prevotellaceae; s__unidentified_Prevotellaceae
ASV_324	0	0.333333	0	0	0	0	d__Bacteria; p__Proteobacteria; c__Gammaproteobacteria; o__Pasteurellales; f__Pasteurellaceae; g__Actinobacillus; s__Actinobacillus_indolicus
ASV_41576	0	0.333333	0	0	0	0	d__Bacteria; p__Bacteroidetes; c__Bacteroidia; o__Bacteroidales; f__Prevotellaceae; g__Prevotella; s__unidentified_Prevotella
ASV_50688	0	0.333333	0	0	0	0	d__Bacteria; p__Bacteroidetes; c__Bacteroidia; o__Bacteroidales; f__Prevotellaceae; g__Prevotella; s__unidentified_Prevotella
ASV_53077	9.83333	6.16667	7	0	9.66667	2.5	d__Bacteria; p__Bacteroidetes; c__Bacteroidia; o__Bacteroidales; f__Prevotellaceae; g__Prevotella; s__unidentified_Prevotella
ASV_40980	0	0.333333	0	0	0	0	d__Bacteria; p__Bacteroidetes; c__Bacteroidia; o__Bacteroidales; f__Prevotellaceae; g__Prevotella; s__unidentified_Prevotella
ASV_1173	0	0.333333	0	0	0	0	d__Bacteria; p__Bacteroidetes; c__Bacteroidia; o__Bacteroidales; f__Prevotellaceae; g__Prevotella; s__unidentified_Prevotella
ASV_64274	1.5	4	0.5	0	0	0	d__Bacteria; p__Bacteroidetes; c__Bacteroidia; o__Bacteroidales; f__Prevotellaceae; g__Prevotella; s__Prevotella_copri
ASV_77407	0	0.333333	0	0	0	0	d__Bacteria; p__Bacteroidetes; c__Bacteroidia; o__Bacteroidales; f__Prevotellaceae; g__Prevotella; s__Prevotella_copri
ASV_4814	0	0.333333	0	0	0	0	d__Bacteria; p__Bacteroidetes; c__Bacteroidia; o__Bacteroidales; f__Prevotellaceae; g__Prevotella; s__unclassified_Prevotella
ASV_70334	0.333333	0.833333	4.66667	0	0	0	d__Bacteria; p__Bacteroidetes; c__Bacteroidia; o__Bacteroidales; f__Prevotellaceae; g__Prevotella; s__unclassified_Prevotella
ASV_8225	0	0.333333	0	0	0	0	d__Bacteria; p__Firmicutes; c__Clostridia; o__Clostridiales; f__Ruminococcaceae; g__unidentified_Ruminococcaceae; s__unidentified_Ruminococcaceae
ASV_67467	0	0.333333	0.333333	0	0	0	d__Bacteria; p__Bacteroidetes; c__Bacteroidia; o__Bacteroidales; f__Prevotellaceae; g__Prevotella; s__unidentified_Prevotella
ASV_46417	0	0.333333	0	0	0	0	d__Bacteria; p__Bacteroidetes; c__Bacteroidia; o__Bacteroidales; f__Prevotellaceae; g__Prevotella; s__unidentified_Prevotella
ASV_17272	0	0.333333	0	0	0	0	d__Bacteria; p__Bacteroidetes; c__Bacteroidia; o__Bacteroidales; f__Prevotellaceae; g__Prevotella; s__unidentified_Prevotella
ASV_34253	0	0.333333	0	0	0	0	d__Bacteria; p__Bacteroidetes; c__Bacteroidia; o__Bacteroidales; f__Prevotellaceae; g__Prevotella; s__unidentified_Prevotella
ASV_30617	0	0.333333	0	0	0	0	d__Bacteria; p__Bacteroidetes; c__Bacteroidia; o__Bacteroidales; f__Prevotellaceae; g__Prevotella; s__unidentified_Prevotella
ASV_40792	0	0.333333	0	0	0	0	d__Bacteria; p__Bacteroidetes; c__Bacteroidia; o__Bacteroidales; f__Prevotellaceae; g__Prevotella; s__unclassified_Prevotella
ASV_72362	0	0.333333	0	0	0	0	d__Bacteria; p__Bacteroidetes; c__Bacteroidia; o__Bacteroidales; f__Prevotellaceae; g__Prevotella; s__unidentified_Prevotella
ASV_10755	0	0.333333	0	0	0	0	d__Bacteria; p__Bacteroidetes; c__Bacteroidia; o__Bacteroidales; f__[Paraprevotellaceae]; g__unidentified_[Paraprevotellaceae]; s__unidentified_[Paraprevotellaceae]
ASV_76608	0	0.333333	0	0	0	0	d__Bacteria; p__Bacteroidetes; c__Bacteroidia; o__Bacteroidales; f__unclassified_Bacteroidales; g__unclassified_Bacteroidales; s__unclassified_Bacteroidales
ASV_32398	0	0.333333	0	0	0	0	d__Bacteria; p__Bacteroidetes; c__Bacteroidia; o__Bacteroidales; f__Prevotellaceae; g__Prevotella; s__unidentified_Prevotella
ASV_34823	0	0.333333	0	0	0	0	d__Bacteria; p__Bacteroidetes; c__Bacteroidia; o__Bacteroidales; f__Prevotellaceae; g__Prevotella; s__unidentified_Prevotella
ASV_13555	0	0.333333	0	0	0	0	d__Bacteria; p__Bacteroidetes; c__Bacteroidia; o__Bacteroidales; f__Prevotellaceae; g__Prevotella; s__unclassified_Prevotella
ASV_23759	0	0.833333	0	0	0	0	d__Bacteria; p__Bacteroidetes; c__Bacteroidia; o__Bacteroidales; f__[Paraprevotellaceae]; g__[Prevotella]; s__unidentified_[Prevotella]
ASV_67046	0	0.333333	0	0	0	0	d__Bacteria; p__Bacteroidetes; c__Bacteroidia; o__Bacteroidales; f__Prevotellaceae; g__Prevotella; s__unidentified_Prevotella
ASV_4488	0	0.333333	0	0	0	0	d__Bacteria; p__Bacteroidetes; c__Bacteroidia; o__Bacteroidales; f__Prevotellaceae; g__Prevotella; s__unclassified_Prevotella
ASV_17108	0	0.333333	0	0	0	0	d__Bacteria; p__Bacteroidetes; c__Bacteroidia; o__Bacteroidales; f__unclassified_Bacteroidales; g__unclassified_Bacteroidales; s__unclassified_Bacteroidales
ASV_9355	0	0.333333	0	0	0	0	d__Bacteria; p__Proteobacteria; c__Gammaproteobacteria; o__Pasteurellales; f__Pasteurellaceae; g__Actinobacillus; s__Actinobacillus_indolicus
ASV_80554	0	0.333333	0	0	0	0	d__Bacteria; p__Proteobacteria; c__Gammaproteobacteria; o__Pasteurellales; f__Pasteurellaceae; g__Actinobacillus; s__unclassified_Actinobacillus
ASV_29755	0	0.333333	0	0	0	0	d__Bacteria; p__Bacteroidetes; c__Bacteroidia; o__Bacteroidales; f__Prevotellaceae; g__Prevotella; s__unidentified_Prevotella
ASV_37533	0	0.333333	0	0	0	0	d__Bacteria; p__unclassified_Bacteria; c__unclassified_Bacteria; o__unclassified_Bacteria; f__unclassified_Bacteria; g__unclassified_Bacteria; s__unclassified_Bacteria
ASV_2084	0	0.333333	0	0	0	0	d__Bacteria; p__unidentified_Bacteria; c__unidentified_Bacteria; o__unidentified_Bacteria; f__unidentified_Bacteria; g__unidentified_Bacteria; s__unidentified_Bacteria
ASV_46922	0	0.333333	0	0	0	0	d__Bacteria; p__unidentified_Bacteria; c__unidentified_Bacteria; o__unidentified_Bacteria; f__unidentified_Bacteria; g__unidentified_Bacteria; s__unidentified_Bacteria
ASV_62648	0	0.333333	0	0	0	0	d__Bacteria; p__Bacteroidetes; c__Bacteroidia; o__Bacteroidales; f__Prevotellaceae; g__Prevotella; s__Prevotella_copri
ASV_4440	0	0.333333	0	0	0	0	d__Bacteria; p__Bacteroidetes; c__Bacteroidia; o__Bacteroidales; f__Prevotellaceae; g__Prevotella; s__Prevotella_copri
ASV_82753	0	0.333333	0	0	0	0	d__Bacteria; p__Firmicutes; c__Clostridia; o__Clostridiales; f__unclassified_Clostridiales; g__unclassified_Clostridiales; s__unclassified_Clostridiales
ASV_24639	0	0.333333	0	0	0	0	d__Bacteria; p__Bacteroidetes; c__Bacteroidia; o__Bacteroidales; f__Prevotellaceae; g__Prevotella; s__unidentified_Prevotella
ASV_1637	0	0.333333	0	0	0	0	d__Bacteria; p__Bacteroidetes; c__Bacteroidia; o__Bacteroidales; f__Prevotellaceae; g__unidentified_Prevotellaceae; s__unidentified_Prevotellaceae
ASV_3881	4.66667	2.33333	12.6667	0.666667	6	1.33333	d__Bacteria; p__Bacteroidetes; c__Bacteroidia; o__Bacteroidales; f__Prevotellaceae; g__Prevotella; s__Prevotella_copri
ASV_14053	0	0.333333	0	0	0	0	d__Bacteria; p__Bacteroidetes; c__Bacteroidia; o__Bacteroidales; f__Prevotellaceae; g__Prevotella; s__Prevotella_copri
ASV_12843	0	0.333333	0	0	0	0	d__Bacteria; p__Bacteroidetes; c__Bacteroidia; o__Bacteroidales; f__unclassified_Bacteroidales; g__unclassified_Bacteroidales; s__unclassified_Bacteroidales
ASV_79685	0	0.333333	0	0	0	0	d__Bacteria; p__Bacteroidetes; c__Bacteroidia; o__Bacteroidales; f__unidentified_Bacteroidales; g__unidentified_Bacteroidales; s__unidentified_Bacteroidales
ASV_35315	0	0.333333	0	0	0	0	d__Bacteria; p__Firmicutes; c__Clostridia; o__Clostridiales; f__Ruminococcaceae; g__unidentified_Ruminococcaceae; s__unidentified_Ruminococcaceae
ASV_54846	0	0.333333	0	0	0	0	d__Bacteria; p__Firmicutes; c__Clostridia; o__Clostridiales; f__Ruminococcaceae; g__unidentified_Ruminococcaceae; s__unidentified_Ruminococcaceae
ASV_11816	0	0.333333	0	0	0	0	d__Bacteria; p__Bacteroidetes; c__Bacteroidia; o__Bacteroidales; f__Prevotellaceae; g__Prevotella; s__unidentified_Prevotella
ASV_40184	0	0.333333	0	0	0	0	d__Bacteria; p__Firmicutes; c__Clostridia; o__Clostridiales; f__Lachnospiraceae; g__unclassified_Lachnospiraceae; s__unclassified_Lachnospiraceae
ASV_55537	0	0.333333	0	0	0	0	d__Bacteria; p__Bacteroidetes; c__Bacteroidia; o__Bacteroidales; f__Prevotellaceae; g__Prevotella; s__Prevotella_copri
ASV_3139	0	0.5	0	0	0	0	d__Bacteria; p__Bacteroidetes; c__Bacteroidia; o__Bacteroidales; f__Prevotellaceae; g__Prevotella; s__unidentified_Prevotella
ASV_79062	0	0.333333	0	0	0.333333	0	d__Bacteria; p__Bacteroidetes; c__Bacteroidia; o__Bacteroidales; f__Prevotellaceae; g__Prevotella; s__unclassified_Prevotella
ASV_54489	0.5	2.16667	1.83333	0.333333	5.33333	0.166667	d__Bacteria; p__Bacteroidetes; c__Bacteroidia; o__Bacteroidales; f__[Paraprevotellaceae]; g__[Prevotella]; s__unidentified_[Prevotella]
ASV_26631	0	0.333333	0	0	0	0	d__Bacteria; p__Proteobacteria; c__Gammaproteobacteria; o__Pasteurellales; f__Pasteurellaceae; g__Pasteurella; s__Pasteurella_aerogenes
ASV_19216	0	0.333333	0	0	0	0	d__Bacteria; p__Firmicutes; c__Clostridia; o__Clostridiales; f__unclassified_Clostridiales; g__unclassified_Clostridiales; s__unclassified_Clostridiales
ASV_81957	0	0.333333	0	0	0	0	d__Bacteria; p__unclassified_Bacteria; c__unclassified_Bacteria; o__unclassified_Bacteria; f__unclassified_Bacteria; g__unclassified_Bacteria; s__unclassified_Bacteria
ASV_13453	0	0.333333	0	0	0	0	d__Bacteria; p__Firmicutes; c__Bacilli; o__Lactobacillales; f__unclassified_Lactobacillales; g__unclassified_Lactobacillales; s__unclassified_Lactobacillales
ASV_76802	0	0.333333	0	0	0	0	d__Bacteria; p__Bacteroidetes; c__Bacteroidia; o__Bacteroidales; f__Prevotellaceae; g__Prevotella; s__unidentified_Prevotella
ASV_43856	0	0.333333	0	0	0	0	d__Bacteria; p__Bacteroidetes; c__Bacteroidia; o__Bacteroidales; f__[Paraprevotellaceae]; g__[Prevotella]; s__unidentified_[Prevotella]
ASV_19643	0	1.33333	0.333333	0	0.666667	0	d__Bacteria; p__Bacteroidetes; c__Bacteroidia; o__Bacteroidales; f__Prevotellaceae; g__Prevotella; s__unidentified_Prevotella
ASV_23415	4.83333	5.66667	4	0	3.83333	1.16667	d__Bacteria; p__Bacteroidetes; c__Bacteroidia; o__Bacteroidales; f__Prevotellaceae; g__Prevotella; s__unidentified_Prevotella
ASV_58655	0	0.333333	0	0	0	0	d__Bacteria; p__Firmicutes; c__Clostridia; o__Clostridiales; f__Ruminococcaceae; g__unidentified_Ruminococcaceae; s__unidentified_Ruminococcaceae
ASV_80185	0	0.333333	0	0	0	0	d__Bacteria; p__Bacteroidetes; c__Bacteroidia; o__Bacteroidales; f__Prevotellaceae; g__Prevotella; s__Prevotella_copri
ASV_2383	0	0.333333	0	0	0	0	d__Bacteria; p__Bacteroidetes; c__Bacteroidia; o__Bacteroidales; f__Prevotellaceae; g__Prevotella; s__unidentified_Prevotella
ASV_11312	5.66667	4.33333	2	0.166667	0	0	d__Bacteria; p__Bacteroidetes; c__Bacteroidia; o__Bacteroidales; f__Prevotellaceae; g__Prevotella; s__unidentified_Prevotella
ASV_20125	0	0.333333	0	0	0	0	d__Bacteria; p__Bacteroidetes; c__Bacteroidia; o__Bacteroidales; f__Prevotellaceae; g__Prevotella; s__unidentified_Prevotella
ASV_65203	0	0.333333	0	0	0	0	d__Bacteria; p__Bacteroidetes; c__Bacteroidia; o__Bacteroidales; f__[Paraprevotellaceae]; g__unclassified_[Paraprevotellaceae]; s__unclassified_[Paraprevotellaceae]
ASV_27746	0	0.333333	0.333333	0	0	0	d__Bacteria; p__Firmicutes; c__Bacilli; o__Lactobacillales; f__Lactobacillaceae; g__unclassified_Lactobacillaceae; s__unclassified_Lactobacillaceae
ASV_38109	0	0.333333	0	0	0	0	d__Bacteria; p__Bacteroidetes; c__Bacteroidia; o__Bacteroidales; f__Prevotellaceae; g__Prevotella; s__Prevotella_copri
ASV_19243	0.166667	1.66667	0	0	0	0	d__Bacteria; p__Bacteroidetes; c__Bacteroidia; o__Bacteroidales; f__Prevotellaceae; g__Prevotella; s__unidentified_Prevotella
ASV_28072	0	0.333333	0	0	0	0	d__Bacteria; p__Bacteroidetes; c__Bacteroidia; o__Bacteroidales; f__Prevotellaceae; g__Prevotella; s__unclassified_Prevotella
ASV_68135	0	0.333333	0	0	0	0	d__Bacteria; p__Bacteroidetes; c__Bacteroidia; o__Bacteroidales; f__Prevotellaceae; g__Prevotella; s__Prevotella_stercorea
ASV_19510	0.166667	2.33333	0	0	0	0	d__Bacteria; p__Bacteroidetes; c__Bacteroidia; o__Bacteroidales; f__Prevotellaceae; g__Prevotella; s__unidentified_Prevotella
ASV_39751	3	1.16667	0.666667	2.5	0	0	d__Bacteria; p__Bacteroidetes; c__Bacteroidia; o__Bacteroidales; f__Prevotellaceae; g__Prevotella; s__unidentified_Prevotella
ASV_963	0.166667	0.333333	0.833333	0	0	0	d__Bacteria; p__Bacteroidetes; c__Bacteroidia; o__Bacteroidales; f__Prevotellaceae; g__Prevotella; s__Prevotella_copri
ASV_7598	0	0.333333	0	0	0	0	d__Bacteria; p__Firmicutes; c__Clostridia; o__Clostridiales; f__unclassified_Clostridiales; g__unclassified_Clostridiales; s__unclassified_Clostridiales
ASV_37812	0	0.333333	0	0	0	0.666667	d__Bacteria; p__Bacteroidetes; c__Bacteroidia; o__Bacteroidales; f__Prevotellaceae; g__Prevotella; s__unidentified_Prevotella
ASV_62418	0	0.333333	0	0	2	2.16667	d__Bacteria; p__Bacteroidetes; c__Bacteroidia; o__Bacteroidales; f__Prevotellaceae; g__Prevotella; s__Prevotella_copri
ASV_58950	0	0.333333	0	0	0	0	d__Bacteria; p__Bacteroidetes; c__Bacteroidia; o__Bacteroidales; f__Prevotellaceae; g__Prevotella; s__unidentified_Prevotella
ASV_74571	0	0.333333	0	0	0	0	d__Bacteria; p__Bacteroidetes; c__Bacteroidia; o__Bacteroidales; f__Prevotellaceae; g__Prevotella; s__unidentified_Prevotella
ASV_30228	0	0.333333	0	0	0	0	d__Bacteria; p__Bacteroidetes; c__Bacteroidia; o__Bacteroidales; f__unidentified_Bacteroidales; g__unidentified_Bacteroidales; s__unidentified_Bacteroidales
ASV_76181	0	0.333333	0	0	0	0	d__Bacteria; p__Bacteroidetes; c__Bacteroidia; o__Bacteroidales; f__Prevotellaceae; g__Prevotella; s__Prevotella_copri
ASV_59368	0	0.333333	0	0	0	0	d__Bacteria; p__Bacteroidetes; c__Bacteroidia; o__Bacteroidales; f__Prevotellaceae; g__Prevotella; s__Prevotella_copri
ASV_30687	0	0.333333	0	0	0	0	d__Bacteria; p__Bacteroidetes; c__Bacteroidia; o__Bacteroidales; f__Prevotellaceae; g__Prevotella; s__unidentified_Prevotella
ASV_12466	0	0.333333	0	0	0	0	d__Bacteria; p__Bacteroidetes; c__Bacteroidia; o__Bacteroidales; f__unclassified_Bacteroidales; g__unclassified_Bacteroidales; s__unclassified_Bacteroidales
ASV_73462	0	0.333333	0	0	0	0	d__Bacteria; p__Bacteroidetes; c__Bacteroidia; o__Bacteroidales; f__unclassified_Bacteroidales; g__unclassified_Bacteroidales; s__unclassified_Bacteroidales
ASV_19592	0	0.333333	0	0	0	0	d__Bacteria; p__Bacteroidetes; c__Bacteroidia; o__Bacteroidales; f__unidentified_Bacteroidales; g__unidentified_Bacteroidales; s__unidentified_Bacteroidales
ASV_4218	0	0.333333	0	0	0	0	d__Bacteria; p__Bacteroidetes; c__Bacteroidia; o__Bacteroidales; f__[Barnesiellaceae]; g__Barnesiella; s__Barnesiella_intestinihominis
ASV_27615	0	0.333333	0	0	0	0	d__Bacteria; p__Bacteroidetes; c__Bacteroidia; o__Bacteroidales; f__S24-7; g__unidentified_S24-7; s__unidentified_S24-7
ASV_78275	0	0.333333	0	0	0	0	d__Bacteria; p__Bacteroidetes; c__Bacteroidia; o__Bacteroidales; f__Prevotellaceae; g__Prevotella; s__Prevotella_copri
ASV_63677	0	0.333333	0	0	0	0	d__Bacteria; p__Firmicutes; c__Clostridia; o__Clostridiales; f__Lachnospiraceae; g__Dorea; s__Dorea_longicatena
ASV_35235	0	6.5	4.16667	0	3.5	0	d__Bacteria; p__Bacteroidetes; c__Bacteroidia; o__Bacteroidales; f__Prevotellaceae; g__Prevotella; s__Prevotella_copri
ASV_47016	0	0.333333	0	0	0	0	d__Bacteria; p__Proteobacteria; c__Betaproteobacteria; o__Tremblayales; f__unidentified_Tremblayales; g__unidentified_Tremblayales; s__unidentified_Tremblayales
ASV_75146	0.333333	3.16667	12.3333	0	0	0	d__Bacteria; p__Bacteroidetes; c__Bacteroidia; o__Bacteroidales; f__Prevotellaceae; g__Prevotella; s__unidentified_Prevotella
ASV_69566	0	0.333333	0	0	0	0	d__Bacteria; p__Proteobacteria; c__Alphaproteobacteria; o__RF32; f__unidentified_RF32; g__unidentified_RF32; s__unidentified_RF32
ASV_66074	0	0.333333	0	0	0	0	d__Bacteria; p__Bacteroidetes; c__Bacteroidia; o__Bacteroidales; f__S24-7; g__unidentified_S24-7; s__unidentified_S24-7
ASV_66277	0	0.333333	0	0	0	0	d__Bacteria; p__Proteobacteria; c__Gammaproteobacteria; o__Pasteurellales; f__Pasteurellaceae; g__Actinobacillus; s__Actinobacillus_indolicus
ASV_73894	0	0.333333	0	0	0.333333	0	d__Bacteria; p__Bacteroidetes; c__Bacteroidia; o__Bacteroidales; f__unidentified_Bacteroidales; g__unidentified_Bacteroidales; s__unidentified_Bacteroidales
ASV_44774	0.833333	0.666667	0.5	0	0.5	0.166667	d__Bacteria; p__Bacteroidetes; c__Bacteroidia; o__Bacteroidales; f__unidentified_Bacteroidales; g__unidentified_Bacteroidales; s__unidentified_Bacteroidales
ASV_48689	0	0.333333	0	0	0	0	d__Bacteria; p__Bacteroidetes; c__Bacteroidia; o__Bacteroidales; f__Prevotellaceae; g__Prevotella; s__unidentified_Prevotella
ASV_7268	0	0.333333	0	0	0	0	d__Bacteria; p__Bacteroidetes; c__Bacteroidia; o__Bacteroidales; f__unclassified_Bacteroidales; g__unclassified_Bacteroidales; s__unclassified_Bacteroidales
ASV_22009	0	0.333333	0	0	0	0	d__Bacteria; p__Bacteroidetes; c__Bacteroidia; o__Bacteroidales; f__unidentified_Bacteroidales; g__unidentified_Bacteroidales; s__unidentified_Bacteroidales
ASV_78991	0	0.333333	0	0	0	0	d__Bacteria; p__Bacteroidetes; c__Bacteroidia; o__Bacteroidales; f__unidentified_Bacteroidales; g__unidentified_Bacteroidales; s__unidentified_Bacteroidales
ASV_10966	0.833333	0.666667	0	0.333333	0.166667	1.5	d__Bacteria; p__Bacteroidetes; c__Bacteroidia; o__Bacteroidales; f__unidentified_Bacteroidales; g__unidentified_Bacteroidales; s__unidentified_Bacteroidales
ASV_51864	0	0.5	0	0	0	0	d__Bacteria; p__Firmicutes; c__Clostridia; o__Clostridiales; f__Lachnospiraceae; g__unclassified_Lachnospiraceae; s__unclassified_Lachnospiraceae
ASV_57056	0	0.333333	0	0	0	0	d__Bacteria; p__Bacteroidetes; c__Bacteroidia; o__Bacteroidales; f__Prevotellaceae; g__Prevotella; s__unidentified_Prevotella
ASV_83844	0	0.333333	0	0	0	0	d__Bacteria; p__Bacteroidetes; c__Bacteroidia; o__Bacteroidales; f__Prevotellaceae; g__unidentified_Prevotellaceae; s__unidentified_Prevotellaceae
ASV_35763	0	0.333333	0	0	0	0	d__Bacteria; p__Firmicutes; c__Clostridia; o__Clostridiales; f__unclassified_Clostridiales; g__unclassified_Clostridiales; s__unclassified_Clostridiales
ASV_33876	0	0.333333	1.5	0	0	0	d__Bacteria; p__Proteobacteria; c__Betaproteobacteria; o__Tremblayales; f__unidentified_Tremblayales; g__unidentified_Tremblayales; s__unidentified_Tremblayales
ASV_44025	0.166667	0.833333	0	0.333333	0	0	d__Bacteria; p__Firmicutes; c__Clostridia; o__Clostridiales; f__Ruminococcaceae; g__unidentified_Ruminococcaceae; s__unidentified_Ruminococcaceae
ASV_46317	0	0.333333	0	0	0	0	d__Bacteria; p__Firmicutes; c__Clostridia; o__Clostridiales; f__unclassified_Clostridiales; g__unclassified_Clostridiales; s__unclassified_Clostridiales
ASV_1756	0	0.333333	0	0	0	0	d__Bacteria; p__Proteobacteria; c__Gammaproteobacteria; o__Pasteurellales; f__Pasteurellaceae; g__Actinobacillus; s__Actinobacillus_indolicus
ASV_52317	0	0.333333	0	0	0	0	d__Bacteria; p__Firmicutes; c__Clostridia; o__Clostridiales; f__Ruminococcaceae; g__unidentified_Ruminococcaceae; s__unidentified_Ruminococcaceae
ASV_60412	0	0.333333	0	0	0	0	d__Bacteria; p__Firmicutes; c__Clostridia; o__Clostridiales; f__Lachnospiraceae; g__unclassified_Lachnospiraceae; s__unclassified_Lachnospiraceae
ASV_38512	0	0.333333	0	0	0	0	d__Bacteria; p__Firmicutes; c__Clostridia; o__Clostridiales; f__Lachnospiraceae; g__Blautia; s__unidentified_Blautia
ASV_79468	0	0.333333	0	0	0	0	d__Bacteria; p__Firmicutes; c__Clostridia; o__Clostridiales; f__unclassified_Clostridiales; g__unclassified_Clostridiales; s__unclassified_Clostridiales
ASV_44652	0	0.333333	0	0	0	0	d__Bacteria; p__Firmicutes; c__Clostridia; o__Clostridiales; f__unidentified_Clostridiales; g__unidentified_Clostridiales; s__unidentified_Clostridiales
ASV_36577	0	0.333333	0	0	0	0	d__Bacteria; p__Firmicutes; c__Clostridia; o__Clostridiales; f__unclassified_Clostridiales; g__unclassified_Clostridiales; s__unclassified_Clostridiales
ASV_35816	0	0.333333	0	0	0	0	d__Bacteria; p__Firmicutes; c__Clostridia; o__Clostridiales; f__Ruminococcaceae; g__unidentified_Ruminococcaceae; s__unidentified_Ruminococcaceae
ASV_39919	0	0.333333	0	0	0	0	d__Bacteria; p__Firmicutes; c__Clostridia; o__Clostridiales; f__unidentified_Clostridiales; g__unidentified_Clostridiales; s__unidentified_Clostridiales
ASV_6832	0	0.333333	0	0	0	0	d__Bacteria; p__Firmicutes; c__Clostridia; o__Clostridiales; f__Ruminococcaceae; g__unclassified_Ruminococcaceae; s__unclassified_Ruminococcaceae
ASV_83614	0	0.333333	0	0	0	0	d__Bacteria; p__Firmicutes; c__Bacilli; o__Lactobacillales; f__Streptococcaceae; g__Streptococcus; s__Streptococcus_agalactiae
ASV_49422	0	0.333333	0	0	0	0	d__Bacteria; p__Firmicutes; c__Clostridia; o__Clostridiales; f__Lachnospiraceae; g__unidentified_Lachnospiraceae; s__unidentified_Lachnospiraceae
ASV_36875	0	0.333333	0	0	0	0	d__Bacteria; p__Firmicutes; c__Clostridia; o__Clostridiales; f__Lachnospiraceae; g__unclassified_Lachnospiraceae; s__unclassified_Lachnospiraceae
ASV_21918	0	0.333333	0	0	0	0	d__Bacteria; p__Firmicutes; c__Clostridia; o__Clostridiales; f__Lachnospiraceae; g__unclassified_Lachnospiraceae; s__unclassified_Lachnospiraceae
ASV_6478	0	0.333333	0	0	0	0	d__Bacteria; p__Proteobacteria; c__Gammaproteobacteria; o__Pasteurellales; f__Pasteurellaceae; g__Actinobacillus; s__Actinobacillus_indolicus
ASV_4152	0	0.333333	0	0	1.83333	0.833333	d__Bacteria; p__Firmicutes; c__Clostridia; o__Clostridiales; f__Ruminococcaceae; g__unclassified_Ruminococcaceae; s__unclassified_Ruminococcaceae
ASV_22694	0	0.333333	0	0	0	0	d__Bacteria; p__Firmicutes; c__Clostridia; o__Clostridiales; f__unidentified_Clostridiales; g__unidentified_Clostridiales; s__unidentified_Clostridiales
ASV_1082	0	0.333333	0	0	0	0	d__Bacteria; p__Firmicutes; c__Clostridia; o__Clostridiales; f__unidentified_Clostridiales; g__unidentified_Clostridiales; s__unidentified_Clostridiales
ASV_79651	0	0.333333	0	0	0	0	d__Bacteria; p__Proteobacteria; c__Gammaproteobacteria; o__Pasteurellales; f__Pasteurellaceae; g__Actinobacillus; s__Actinobacillus_indolicus
ASV_6375	0	0.333333	0	0	0	0	d__Bacteria; p__Proteobacteria; c__Gammaproteobacteria; o__Pasteurellales; f__Pasteurellaceae; g__Actinobacillus; s__Actinobacillus_indolicus
ASV_70859	0	0.333333	0	0.166667	0	0	d__Bacteria; p__Firmicutes; c__Clostridia; o__Clostridiales; f__Lachnospiraceae; g__Blautia; s__unidentified_Blautia
ASV_31180	0	0.333333	0	0	0	0	d__Bacteria; p__Firmicutes; c__Clostridia; o__Clostridiales; f__Lachnospiraceae; g__Dorea; s__unidentified_Dorea
ASV_24255	1.5	1	1.66667	0.333333	0.166667	0.5	d__Bacteria; p__Firmicutes; c__Clostridia; o__Clostridiales; f__Lachnospiraceae; g__Blautia; s__unidentified_Blautia
ASV_72619	0	0.333333	0	0	0	0	d__Bacteria; p__Firmicutes; c__Clostridia; o__Clostridiales; f__Lachnospiraceae; g__Blautia; s__unidentified_Blautia
ASV_72512	0	0.333333	0	0	0	0	d__Bacteria; p__Firmicutes; c__Clostridia; o__Clostridiales; f__Lachnospiraceae; g__Clostridium; s__unclassified_Clostridium
ASV_14980	0	0.333333	0	0	0	0	d__Bacteria; p__Bacteroidetes; c__Bacteroidia; o__Bacteroidales; f__S24-7; g__unidentified_S24-7; s__unidentified_S24-7
ASV_77523	0	0.333333	0	0	0	0	d__Bacteria; p__Firmicutes; c__Clostridia; o__Clostridiales; f__Ruminococcaceae; g__unidentified_Ruminococcaceae; s__unidentified_Ruminococcaceae
ASV_81302	0	0.333333	0	0	0	0	d__Bacteria; p__Firmicutes; c__Clostridia; o__Clostridiales; f__Ruminococcaceae; g__unidentified_Ruminococcaceae; s__unidentified_Ruminococcaceae
ASV_44643	0	0.333333	0	0	0	0	d__Bacteria; p__Firmicutes; c__Clostridia; o__Clostridiales; f__unclassified_Clostridiales; g__unclassified_Clostridiales; s__unclassified_Clostridiales
ASV_667	0	0.333333	0	0	0	0	d__Bacteria; p__Firmicutes; c__Clostridia; o__Clostridiales; f__unidentified_Clostridiales; g__unidentified_Clostridiales; s__unidentified_Clostridiales
ASV_50535	0	0.333333	0	0	0	0	d__Bacteria; p__Firmicutes; c__Clostridia; o__Clostridiales; f__unidentified_Clostridiales; g__unidentified_Clostridiales; s__unidentified_Clostridiales
ASV_8003	0	0.333333	0	0	0	0	d__Bacteria; p__Firmicutes; c__Clostridia; o__Clostridiales; f__unclassified_Clostridiales; g__unclassified_Clostridiales; s__unclassified_Clostridiales
ASV_45158	0	0.333333	0	0	0	0	d__Bacteria; p__Firmicutes; c__Clostridia; o__Clostridiales; f__unidentified_Clostridiales; g__unidentified_Clostridiales; s__unidentified_Clostridiales
[truncated: 51,439 more rows]
