# Supplementary material for: Organic Acids Improve Growth Performance with Potential Regulation of Redox Homeostasis, Immunity, and Microflora in Intestines of Weaned Piglets
Source: Antioxidants (Basel). 2021 Oct 22;10(11):1665. doi: 10.3390/antiox10111665 (PMC8615128; doi:10.3390/antiox10111665)
Supplement: Supplementary file 1 [file antioxidants-10-01665-s001.zip › Supplements/Supplemental File S2.xls]

## Sheet: phylum level composition
Supplemental File S2. phylum level composition of bacteria
	phase I			phase II
ID	Control	OA1	OA2	Control	OA1	OA2
Firmicutes	0.582074	0.453424	0.622227	0.788402	0.653607	0.826765
Bacteroidetes	0.331061	0.35864	0.243407	0.183567	0.307976	0.143411
Proteobacteria	0.0380188	0.175636	0.117782	0.0192861	0.0271976	0.0151309
Spirochaetes	0.0304194	0.00449686	0.00291302	0.00265381	0.00461929	0.0009193
Actinobacteria	0.00919125	0.00200637	0.0039391	0.00122977	0.00163526	0.00955113
Tenericutes	0.00257688	0.00098207	0.00350472	0.00075131	0.00129995	0.00145178
Deferribacteres	0.00025496	0.00018919	0.00247258	4.15e-05	1.46e-05	1.13e-05
TM7	0.000565	3.53e-05	0.00043294	0.0004989	0.00042241	0.00064126
Cyanobacteria	9.27e-05	0.00027489	3.75e-05	0.00029519	0.00020039	0.00012835
Fibrobacteres	0.0002289	4.75e-05	3.08e-05	0.00030842	0.00011365	1.13e-05
Chloroflexi	4.76e-05	2.89e-05	2.7e-05	6.35e-05	5.29e-05	5.67e-05
Synergistetes	1.97e-05	3.11e-05	6.12e-06	0.00010132	6.06e-05	0
Chlamydiae	0	4.49e-05	0	8.41e-05	2.1e-05	0
Fusobacteria	2.2e-05	7.09e-05	0	0	2.71e-05	1.64e-05
Verrucomicrobia	0	0	5.6e-05	1.56e-05	0	5.59e-05
Elusimicrobia	0	0	0	5.06e-05	0	2.55e-05
Nitrospirae	1e-05	9.4e-06	1.4e-05	7.92e-06	7.88e-06	2.63e-05
Acidobacteria	1.53e-05	6.27e-06	0	0	5.85e-06	1.11e-05
WPS-2	9.22e-06	0	0	7.15e-06	0	0
SR1	0	1.59e-05	0	0	0	0
Gemmatimonadetes	0	0	0	0	1.31e-05	0
[Thermi]	0	0	0	0	0	1.24e-05
OP11	0	0	0	1.19e-05	0	0
OP9	0	7.77e-06	0	0	0	0
FBP	0	0	0	0	0	4.96e-06
Others	0.00539324	0.00405295	0.00315051	0.00262405	0.00272486	0.00176892
