# Supplementary material for: Organic Acids Improve Growth Performance with Potential Regulation of Redox Homeostasis, Immunity, and Microflora in Intestines of Weaned Piglets
Source: Antioxidants (Basel). 2021 Oct 22;10(11):1665. doi: 10.3390/antiox10111665 (PMC8615128; doi:10.3390/antiox10111665)
Supplement: Supplementary file 1 [file antioxidants-10-01665-s001.zip › Supplements/Supplemental File S3.xls]

## Sheet: genus level composition 
Supplemental File S3. genus level composition of bacteria
	phase I			phase II
ID	Control	OA1	OA2	Control	OA1	OA2
Lactobacillus	0.0585112	0.0837542	0.216451	0.548236	0.297998	0.48945
Prevotella	0.28713	0.324764	0.213767	0.0988907	0.27238	0.113854
Faecalibacterium	0.0798145	0.100959	0.0559926	0.0346687	0.0800051	0.0487915
Blautia	0.038505	0.0317776	0.0347714	0.00242556	0.0066779	0.00766438
Phascolarctobacterium	0.0397507	0.0213536	0.0318813	0.0088609	0.00902196	0.00724072
Gemmiger	0.0252144	0.0103727	0.0359096	0.0176586	0.0153747	0.0131366
Streptococcus	0.0139536	0.0314859	0.00797619	0.0136651	0.0140723	0.0305465
[Prevotella]	0.0167112	0.00824737	0.0108724	0.0512884	0.0127033	0.0084048
Roseburia	0.0180991	0.00957926	0.020026	0.00675394	0.0300225	0.00930606
Actinobacillus	0.00436191	0.0307651	0.0258011	0.00022871	0.00054296	0.00082523
SMB53	0.00582784	0.00554481	0.00786381	0.00498896	0.0061929	0.0208559
Megasphaera	0.0110103	0.0106349	0.0099105	0.00534259	0.00999855	0.0024014
Shigella	0.00294479	0.00161784	0.0359804	0.00602488	0.0001317	0.00014426
Treponema	0.0303475	0.00444931	0.00289408	0.00264756	0.00459968	0.0009193
Campylobacter	0.0121749	0.00948203	0.0111589	0.00051629	0.00711597	0.00484185
Ruminococcaceae_Ruminococcus	0.00807784	0.00778086	0.00558991	0.00411736	0.0102271	0.0058125
Mitsuokella	0.0218376	0.00350851	0.00645734	0.00310771	0.00285051	0.00322789
Oscillospira	0.00636599	0.00569657	0.00451335	0.00632419	0.00692885	0.00602804
Dorea	0.011654	0.00481308	0.0081216	0.00151204	0.00400147	0.00344043
Acidaminococcus	0.00584553	0.00705751	0.00777422	0.00134969	0.00176595	0.00096183
Lachnospira	0.00145996	0.00153405	0.00108531	0.00361115	0.00783853	0.00552407
CF231	0.00267528	0.00219713	0.00253476	0.00321711	0.00263717	0.00497351
Turicibacter	0.00387645	0.00157962	0.00415389	0.00131978	0.00129244	0.00485504
Catenibacterium	0.0133959	0.00059396	0.00083013	0.00048429	0.00040752	0.00094944
Subdoligranulum	0.0082531	0.00440328	0.00113591	1.941e-05	0.00032865	0.00097136
Selenomonas	0.00391391	0.0009724	0.00090308	0.00169936	0.00363789	0.00180553
Oribacterium	0.00297751	0.00117945	0.00432477	0.00117578	0.00091132	0.00201783
Anaerovibrio	0.00244788	0.00301984	0.00204707	0.00288084	0.00114228	0.00103513
[Ruminococcus]	0.00545092	0.00255553	0.00250555	0.00035561	0.00051823	0.00025704
Bulleidia	0.00267033	0.00059022	0.00197442	0.00037774	0.00073884	0.00510965
Dialister	0.00076048	0.00090264	0.00092009	0.00254473	0.00371482	0.00178632
Parabacteroides	0.00118247	0.0030176	0.00106388	0.00273807	0.00130353	0.00119234
Coprococcus	0.00311342	0.0006522	0.00132432	0.00041759	0.00210824	0.00110474
Desulfovibrio	0.00122592	0.00194111	0.00249487	0.00114863	0.00033495	0.00149497
[Eubacterium]	0.00220358	0.00062872	0.00162802	0.00052178	0.00074051	0.00179738
Collinsella	0.00344013	0.00098507	0.00123107	0.00029343	0.00018405	0.00097368
Olsenella	5.237e-05	9.9e-06	0	0.00013167	0.00027143	0.00641694
p-75-a5	0.00062475	0.00047583	0.00066779	0.00234183	0.00104077	0.00088961
Clostridiaceae_Clostridium	0.00090664	0.0004841	0.00031121	0.00125939	0.00183764	0.00094161
Butyricicoccus	0.0010954	7.939e-05	0.00092393	0.00023047	0.00187184	0.00014457
Pasteurella	0	0.00362493	0.00044682	6.47e-06	0	0
Peptococcus	0.00059434	0.00010746	0.00229314	9.843e-05	0.00037943	0.00037275
Pediococcus	0.00011487	0.00031882	0.00017361	0.00112318	0.0005705	0.00137204
Succinivibrio	0.00067024	0.00042711	0.00119091	0.00019181	0.00012464	0.00079805
Succiniclasticum	0.00010748	0.00213154	1.578e-05	0.00030114	0.00050912	5.57e-05
Mucispirillum	0.00025496	0.00018919	0.00247258	4.152e-05	1.463e-05	1.126e-05
Sarcina	0.00161572	0.00027901	0.00022173	0	1.716e-05	0.00039948
Lachnospiraceae_Clostridium	0.00056359	0.00083427	0.00068479	0.00025273	8.918e-05	8.817e-05
YRC22	0.00125206	0.00024811	0.00039521	0.00037232	8.173e-05	1.386e-05
Veillonella	9.006e-05	0.00190005	0.00015569	0	0	3.504e-05
Others	0.234872	0.248493	0.206177	0.152236	0.172741	0.174759
